# Supplementary material for: N′-[(E)-1-(4-Bromo­phen­yl)ethyl­idene]-2-(2-methyl-4-nitro-1H-imidazol-1-yl)acetohydrazide
Source: Acta Crystallogr Sect E Struct Rep Online. 2012 Jun 23;68(Pt 7):o2192. doi: 10.1107/S160053681202795X (PMC3393992; doi:10.1107/S160053681202795X)
Supplement: Supplementary file 1 [file e-68-o2192-sup1.cif]

##############################################################################
#                                                                            #
# This CIF contains the data in a paper accepted for publication in          #
# Acta Crystallographica Section E. It conforms to the requirements of       #
# Notes for Authors for Acta Crystallographica Section E, and has been       #
# peer reviewed under the auspices of the IUCr Commission on Journals.       #
#                                                                            #
# Full details of the Crystallographic Information File format               #
# are given in the paper "The Crystallographic Information File (CIF):       #
# a New Standard Archive File for Crystallography" by S. R. Hall, F. H.      #
# Allen and I. D. Brown [Acta Cryst. (1991), A47, 655-685].                  #
#                                                                            #
# The current version of the core CIF dictionary is obtainable from          #
# ftp://ftp.iucr.org/pub/cif_core.dic.                                       #
#                                                                            #
# Software is freely available for graphical display of the structure(s)     #
# in this CIF. For information consult the CIF software page                 #
# http://www.iucr.org/resources/cif/software.                                #
#                                                                            #
# This file may be used for bona fide research purposes within the           #
# scientific community so long as proper attribution is given to the journal # 
# article from which it was obtained.                                        #
#                                                                            #
##############################################################################
data_global
_audit_creation_method     'form.cif (version 2.0)'
_journal_data_validation_number     ?
_journal_date_recd_electronic     2012-06-11
_journal_date_accepted     2012-06-20
_journal_name_full     'Acta Crystallographica, Section E'
_journal_year     2012
_journal_volume     68
_journal_issue      7
_journal_page_first     o2192
_journal_page_last     o2192
_journal_paper_category     QO
_journal_paper_doi     10.1107/S160053681202795X
_journal_coeditor_code     RZ2774
_publ_contact_author_name     'Prof. Fun, Hoong-Kun'
_publ_contact_author_address
;
      X-ray Crystallography Unit
      School of Physics
      Universiti Sains Malaysia
      11800 USM, Penang
      MALAYSIA
;
_publ_contact_author_email     'hkfun@usm.my'
_publ_contact_author_fax     '604 6579150'
_publ_contact_author_phone     '604 6533652'
_publ_section_title
;\
<i>N</i>'-[(<i>E</i>)-1-(4-Bromophenyl)ethylidene]-2-(2-methyl-4-nitro-\
1<i>H</i>-imidazol-1-yl)acetohydrazide
;
loop_
    _publ_author_name
    _publ_author_footnote
    _publ_author_address
    'Hoong-Kun Fun'
;
      Thomson Reuters ResearcherID: A-3561-2009.
;
;     X-ray Crystallography Unit
      School of Physics
      Universiti Sains Malaysia
      11800 USM, Penang
      Malaysia
;
    'Ching Kheng Quah'
;
      Thomson Reuters ResearcherID: A-5525-2009.
;
;
      X-ray Crystallography Unit
      School of Physics
      Universiti Sains Malaysia
      11800 USM, Penang
      Malaysia
;
    'Priya V Frank' ?
;
      Department of Studies in Chemistry
      Mangalore University
      Mangalagangotri
      Mangalore 574 199
      India
      Department of Chemistry
      Canara Engineering College
      Mangalore 574 219
      India
;
    'Damodara N' ?
;
      Department of Chemistry
      Canara Engineering College
      Mangalore 574 219
      India
;
    'Balakrishna Kalluraya ' ?
;
      Department of Studies in Chemistry
      Mangalore University
      Mangalagangotri
      Mangalore 574 199
      India
;
data_I
_audit_creation_method     SHELXL-97
_chemical_name_systematic
;
<i>N</i>'-[(<i>E</i>)-1-(4-Bromophenyl)ethylidene]-2-(2-methyl-4-nitro-
1<i>H</i>-imidazol-1-yl)acetohydrazide
;
_chemical_name_common     ?
_chemical_formula_moiety     'C14 H14 Br N5 O3'
_chemical_formula_sum     'C14 H14 Br N5 O3'
_chemical_formula_iupac     'C14 H14 Br N5 O3'
_chemical_formula_weight     380.21
_chemical_melting_point     ?
_symmetry_cell_setting     monoclinic
_symmetry_space_group_name_H-M     'P 21/c'
_symmetry_space_group_name_Hall     '-P 2ybc'
loop_
    _symmetry_equiv_pos_as_xyz
    'x, y, z'
    '-x, y+1/2, -z+1/2'
    '-x, -y, -z'
    'x, -y-1/2, z-1/2'
_cell_length_a     8.41760(10)
_cell_length_b     10.65410(10)
_cell_length_c     17.4933(2)
_cell_angle_alpha     90.00
_cell_angle_beta     90.1000(10)
_cell_angle_gamma     90.00
_cell_volume     1568.83(3)
_cell_formula_units_Z     4
_cell_measurement_reflns_used     9969
_cell_measurement_theta_min     2.33
_cell_measurement_theta_max     33.54
_cell_measurement_temperature     100
_exptl_crystal_description     'block'
_exptl_crystal_colour     'yellow'
_exptl_crystal_size_max     0.37
_exptl_crystal_size_mid     0.325
_exptl_crystal_size_min     0.145
_exptl_crystal_density_diffrn     1.610
_exptl_crystal_density_meas     ?
_exptl_crystal_density_method     'not measured'
_exptl_crystal_F_000     768
_exptl_absorpt_coefficient_mu     2.643
_exptl_absorpt_correction_type     multi-scan
_exptl_absorpt_process_details     '(<i>SADABS</i>; Bruker, 2009)'
_exptl_absorpt_correction_T_min     0.4414
_exptl_absorpt_correction_T_max     0.7005
_exptl_special_details
;
The crystal was placed in the cold stream of an Oxford Cryosystems
Cobra open-flow nitrogen cryostat (Cosier & Glazer, 1986) operating
at 100.0 (1) K.
;
_diffrn_ambient_temperature     100
_diffrn_radiation_type     MoK\a
_diffrn_radiation_wavelength     0.71073
_diffrn_radiation_source     'fine-focus sealed tube'
_diffrn_radiation_monochromator     graphite
_diffrn_measurement_device_type
;
Bruker SMART APEXII CCD area-detector
;
_diffrn_measurement_method     '\f and \w scans'
_diffrn_detector_area_resol_mean     ?
_diffrn_reflns_number     45099
_diffrn_reflns_av_R_equivalents     0.0398
_diffrn_reflns_av_sigmaI/netI     0.0250
_diffrn_reflns_theta_min     2.24
_diffrn_reflns_theta_max     33.87
_diffrn_reflns_theta_full     33.87
_diffrn_measured_fraction_theta_max     0.998
_diffrn_measured_fraction_theta_full     0.998
_diffrn_reflns_limit_h_min     -13
_diffrn_reflns_limit_h_max     13
_diffrn_reflns_limit_k_min     -16
_diffrn_reflns_limit_k_max     16
_diffrn_reflns_limit_l_min     -27
_diffrn_reflns_limit_l_max     27
_diffrn_standards_number     0
_diffrn_standards_interval_count     .
_diffrn_standards_interval_time     .
_diffrn_standards_decay_%     ?
_refine_special_details
;
 Refinement of F^2^ against ALL reflections.  The weighted R-factor wR and
 goodness of fit S are based on F^2^, conventional R-factors R are based
 on F, with F set to zero for negative F^2^. The threshold expression of
 F^2^ > 2sigma(F^2^) is used only for calculating R-factors(gt) etc. and is
 not relevant to the choice of reflections for refinement.  R-factors based
 on F^2^ are statistically about twice as large as those based on F, and R-
 factors based on ALL data will be even larger.
;
_reflns_number_total     6320
_reflns_number_gt     5026
_reflns_threshold_expression     I>2\s(I)
_refine_ls_structure_factor_coef     Fsqd
_refine_ls_matrix_type     full
_refine_ls_R_factor_all     0.0461
_refine_ls_R_factor_gt     0.0316
_refine_ls_wR_factor_gt     0.0766
_refine_ls_wR_factor_ref     0.0818
_refine_ls_goodness_of_fit_ref     1.022
_refine_ls_restrained_S_all     1.022
_refine_ls_number_reflns     6320
_refine_ls_number_parameters     214
_refine_ls_number_restraints     0
_refine_ls_hydrogen_treatment     mixed
_refine_ls_weighting_scheme     calc
_refine_ls_weighting_details
         'calc w=1/[\s^2^(Fo^2^)+(0.0423P)^2^+0.4612P] where P=(Fo^2^+2Fc^2^)/3'
_atom_sites_solution_hydrogens     geom
_atom_sites_solution_primary     direct
_atom_sites_solution_secondary     difmap
_refine_ls_shift/su_max     0.001
_refine_ls_shift/su_mean     0.001
_refine_diff_density_max     0.882
_refine_diff_density_min     -0.655
_refine_ls_extinction_method     none
_refine_ls_extinction_coef     ?
loop_
    _atom_type_symbol
    _atom_type_description
    _atom_type_scat_dispersion_real
    _atom_type_scat_dispersion_imag
    _atom_type_scat_source
    'C' 'C' 0.0033 0.0016
                         'International Tables Vol C Tables 4.2.6.8 and 6.1.1.4'
    'H' 'H' 0.0000 0.0000
                         'International Tables Vol C Tables 4.2.6.8 and 6.1.1.4'
    'N' 'N' 0.0061 0.0033
                         'International Tables Vol C Tables 4.2.6.8 and 6.1.1.4'
    'O' 'O' 0.0106 0.0060
                         'International Tables Vol C Tables 4.2.6.8 and 6.1.1.4'
    'Br' 'Br' -0.2901 2.4595
                         'International Tables Vol C Tables 4.2.6.8 and 6.1.1.4'
_computing_data_collection     'APEX2 (Bruker, 2009)'
_computing_cell_refinement     'SAINT (Bruker, 2009)'
_computing_data_reduction     'SAINT (Bruker, 2009)'
_computing_structure_solution     'SHELXTL (Sheldrick, 2008)'
_computing_structure_refinement     'SHELXTL (Sheldrick, 2008)'
_computing_molecular_graphics     'SHELXTL (Sheldrick, 2008)'
_computing_publication_material
                             'SHELXTL (Sheldrick, 2008) and PLATON (Spek, 2009)'
loop_
    _atom_site_type_symbol
    _atom_site_label
    _atom_site_fract_x
    _atom_site_fract_y
    _atom_site_fract_z
    _atom_site_U_iso_or_equiv
    _atom_site_adp_type
    _atom_site_calc_flag
    _atom_site_refinement_flags
    _atom_site_occupancy
    _atom_site_symmetry_multiplicity
    _atom_site_disorder_assembly
    _atom_site_disorder_group
    Br Br1 0.021322(19) -0.359303(13) 0.050226(9) 0.03144(5) Uani d . 1 1 . .
    O O1 0.45656(12) 0.54105(9) 0.08914(5) 0.02360(19) Uani d . 1 1 . .
    O O2 0.13283(13) 0.85764(9) 0.31753(6) 0.0269(2) Uani d . 1 1 . .
    O O3 -0.04787(11) 0.73832(11) 0.26628(7) 0.0345(3) Uani d . 1 1 . .
    N N1 0.33805(12) 0.23194(9) 0.05430(6) 0.01687(18) Uani d . 1 1 . .
    N N2 0.40021(13) 0.34967(10) 0.04122(6) 0.01891(19) Uani d . 1 1 . .
    N N3 0.31916(11) 0.50038(9) 0.22432(6) 0.01478(17) Uani d . 1 1 . .
    N N4 0.36372(12) 0.68190(10) 0.28408(6) 0.01722(18) Uani d . 1 1 . .
    N N5 0.09082(13) 0.76031(10) 0.28541(7) 0.0215(2) Uani d . 1 1 . .
    C C1 0.29424(16) -0.06979(12) -0.03559(7) 0.0221(2) Uani d . 1 1 . .
    H H1A 0.3658 -0.0588 -0.0770 0.026 Uiso calc R 1 1 . .
    C C2 0.22669(16) -0.18701(12) -0.02307(8) 0.0241(2) Uani d . 1 1 . .
    H H2A 0.2518 -0.2559 -0.0553 0.029 Uiso calc R 1 1 . .
    C C3 0.12217(16) -0.20161(12) 0.03723(8) 0.0229(2) Uani d . 1 1 . .
    C C4 0.08571(16) -0.10281(12) 0.08621(7) 0.0212(2) Uani d . 1 1 . .
    H H4A 0.0153 -0.1149 0.1280 0.025 Uiso calc R 1 1 . .
    C C5 0.15433(14) 0.01392(11) 0.07288(7) 0.0184(2) Uani d . 1 1 . .
    H H5A 0.1300 0.0822 0.1058 0.022 Uiso calc R 1 1 . .
    C C6 0.25865(14) 0.03226(11) 0.01173(7) 0.0181(2) Uani d . 1 1 . .
    C C7 0.32849(15) 0.15744(11) -0.00367(7) 0.0182(2) Uani d . 1 1 . .
    C C8 0.40582(14) 0.43392(11) 0.09867(7) 0.0168(2) Uani d . 1 1 . .
    C C9 0.35054(14) 0.39082(11) 0.17701(7) 0.0163(2) Uani d . 1 1 . .
    H H9A 0.2528 0.3399 0.1719 0.020 Uiso calc R 1 1 . .
    H H9B 0.4335 0.3382 0.2012 0.020 Uiso calc R 1 1 . .
    C C10 0.17458(14) 0.55668(11) 0.23059(7) 0.0171(2) Uani d . 1 1 . .
    H H10A 0.0746 0.5263 0.2134 0.021 Uiso calc R 1 1 . .
    C C11 0.20643(14) 0.66705(11) 0.26741(7) 0.0172(2) Uani d . 1 1 . .
    C C12 0.43050(13) 0.57897(11) 0.25673(6) 0.01558(19) Uani d . 1 1 . .
    C C13 0.38107(18) 0.19047(14) -0.08367(7) 0.0267(3) Uani d . 1 1 . .
    H H13A 0.3421 0.2744 -0.0969 0.040 Uiso calc R 1 1 . .
    H H13B 0.3378 0.1290 -0.1198 0.040 Uiso calc R 1 1 . .
    H H13C 0.4974 0.1894 -0.0862 0.040 Uiso calc R 1 1 . .
    C C14 0.60238(15) 0.54790(13) 0.26074(8) 0.0226(2) Uani d . 1 1 . .
    H H14A 0.6556 0.6059 0.2959 0.034 Uiso calc R 1 1 . .
    H H14B 0.6494 0.5557 0.2098 0.034 Uiso calc R 1 1 . .
    H H14C 0.6155 0.4616 0.2792 0.034 Uiso calc R 1 1 . .
    H H1N2 0.436(2) 0.3704(17) 0.0004(12) 0.028(5) Uiso d . 1 1 . .
loop_
    _atom_site_aniso_label
    _atom_site_aniso_U_11
    _atom_site_aniso_U_22
    _atom_site_aniso_U_33
    _atom_site_aniso_U_12
    _atom_site_aniso_U_13
    _atom_site_aniso_U_23
    Br1 0.03837(9) 0.01604(7) 0.03988(9) -0.00786(5) -0.01265(6) 0.00296(5)
    O1 0.0347(5) 0.0166(4) 0.0195(4) -0.0089(4) 0.0077(4) -0.0024(3)
    O2 0.0300(5) 0.0167(4) 0.0342(5) 0.0039(3) 0.0041(4) -0.0044(4)
    O3 0.0162(4) 0.0334(6) 0.0537(7) 0.0041(4) 0.0052(4) -0.0103(5)
    N1 0.0189(4) 0.0138(4) 0.0179(4) -0.0020(3) 0.0007(3) -0.0014(3)
    N2 0.0244(5) 0.0161(4) 0.0162(4) -0.0052(4) 0.0044(4) -0.0017(4)
    N3 0.0153(4) 0.0130(4) 0.0160(4) -0.0008(3) 0.0029(3) -0.0008(3)
    N4 0.0176(4) 0.0152(4) 0.0189(4) 0.0000(3) 0.0009(4) -0.0017(3)
    N5 0.0204(5) 0.0181(5) 0.0261(5) 0.0030(4) 0.0068(4) 0.0003(4)
    C1 0.0245(6) 0.0194(5) 0.0222(5) 0.0008(4) -0.0012(5) -0.0056(4)
    C2 0.0272(6) 0.0159(5) 0.0291(6) 0.0019(5) -0.0055(5) -0.0065(5)
    C3 0.0255(6) 0.0147(5) 0.0284(6) -0.0028(4) -0.0095(5) 0.0003(4)
    C4 0.0241(6) 0.0183(5) 0.0212(5) -0.0036(4) -0.0030(4) 0.0009(4)
    C5 0.0213(5) 0.0156(5) 0.0183(5) -0.0013(4) -0.0020(4) -0.0024(4)
    C6 0.0201(5) 0.0149(5) 0.0192(5) -0.0007(4) -0.0024(4) -0.0030(4)
    C7 0.0200(5) 0.0168(5) 0.0176(5) -0.0017(4) 0.0007(4) -0.0028(4)
    C8 0.0182(5) 0.0154(5) 0.0168(5) -0.0018(4) 0.0030(4) -0.0012(4)
    C9 0.0199(5) 0.0116(4) 0.0175(5) -0.0016(4) 0.0035(4) -0.0016(4)
    C10 0.0145(5) 0.0167(5) 0.0201(5) -0.0011(4) 0.0033(4) 0.0007(4)
    C11 0.0172(5) 0.0148(5) 0.0197(5) 0.0011(4) 0.0040(4) -0.0004(4)
    C12 0.0165(5) 0.0140(4) 0.0163(5) -0.0002(4) 0.0002(4) -0.0004(4)
    C13 0.0371(7) 0.0252(6) 0.0178(5) -0.0095(5) 0.0034(5) -0.0032(5)
    C14 0.0162(5) 0.0221(6) 0.0296(6) 0.0026(4) -0.0041(5) -0.0036(5)
_geom_special_details
;
 All esds (except the esd in the dihedral angle between two l.s. planes)
 are estimated using the full covariance matrix.  The cell esds are taken
 into account individually in the estimation of esds in distances, angles
 and torsion angles; correlations between esds in cell parameters are only
 used when they are defined by crystal symmetry.  An approximate (isotropic)
 treatment of cell esds is used for estimating esds involving l.s. planes.
;
loop_
    _geom_bond_atom_site_label_1
    _geom_bond_atom_site_label_2
    _geom_bond_site_symmetry_2
    _geom_bond_distance
    _geom_bond_publ_flag
    Br1 C3 . 1.8962(13) ?
    O1 C8 . 1.2302(14) ?
    O2 N5 . 1.2310(15) ?
    O3 N5 . 1.2363(15) ?
    N1 C7 . 1.2901(15) ?
    N1 N2 . 1.3783(14) ?
    N2 C8 . 1.3483(15) ?
    N2 H1N2 . 0.81(2) ?
    N3 C10 . 1.3614(15) ?
    N3 C12 . 1.3779(15) ?
    N3 C9 . 1.4554(15) ?
    N4 C12 . 1.3223(15) ?
    N4 C11 . 1.3644(16) ?
    N5 C11 . 1.4264(15) ?
    C1 C2 . 1.3898(19) ?
    C1 C6 . 1.3992(17) ?
    C1 H1A . 0.9500 ?
    C2 C3 . 1.383(2) ?
    C2 H2A . 0.9500 ?
    C3 C4 . 1.3919(19) ?
    C4 C5 . 1.3912(17) ?
    C4 H4A . 0.9500 ?
    C5 C6 . 1.3989(17) ?
    C5 H5A . 0.9500 ?
    C6 C7 . 1.4824(17) ?
    C7 C13 . 1.5102(18) ?
    C8 C9 . 1.5190(16) ?
    C9 H9A . 0.9900 ?
    C9 H9B . 0.9900 ?
    C10 C11 . 1.3671(17) ?
    C10 H10A . 0.9500 ?
    C12 C14 . 1.4857(16) ?
    C13 H13A . 0.9800 ?
    C13 H13B . 0.9800 ?
    C13 H13C . 0.9800 ?
    C14 H14A . 0.9800 ?
    C14 H14B . 0.9800 ?
    C14 H14C . 0.9800 ?
loop_
    _geom_angle_atom_site_label_1
    _geom_angle_atom_site_label_2
    _geom_angle_atom_site_label_3
    _geom_angle_site_symmetry_1
    _geom_angle_site_symmetry_3
    _geom_angle
    _geom_angle_publ_flag
    C7 N1 N2 . . 116.91(10) ?
    C8 N2 N1 . . 119.67(10) ?
    C8 N2 H1N2 . . 117.7(13) ?
    N1 N2 H1N2 . . 122.6(13) ?
    C10 N3 C12 . . 107.86(9) ?
    C10 N3 C9 . . 124.22(10) ?
    C12 N3 C9 . . 126.68(10) ?
    C12 N4 C11 . . 103.86(10) ?
    O2 N5 O3 . . 123.61(11) ?
    O2 N5 C11 . . 119.47(11) ?
    O3 N5 C11 . . 116.91(11) ?
    C2 C1 C6 . . 121.13(12) ?
    C2 C1 H1A . . 119.4 ?
    C6 C1 H1A . . 119.4 ?
    C3 C2 C1 . . 118.82(12) ?
    C3 C2 H2A . . 120.6 ?
    C1 C2 H2A . . 120.6 ?
    C2 C3 C4 . . 121.70(12) ?
    C2 C3 Br1 . . 118.46(10) ?
    C4 C3 Br1 . . 119.80(11) ?
    C5 C4 C3 . . 118.74(12) ?
    C5 C4 H4A . . 120.6 ?
    C3 C4 H4A . . 120.6 ?
    C4 C5 C6 . . 120.96(11) ?
    C4 C5 H5A . . 119.5 ?
    C6 C5 H5A . . 119.5 ?
    C5 C6 C1 . . 118.63(11) ?
    C5 C6 C7 . . 120.95(11) ?
    C1 C6 C7 . . 120.41(11) ?
    N1 C7 C6 . . 115.78(11) ?
    N1 C7 C13 . . 124.54(11) ?
    C6 C7 C13 . . 119.67(10) ?
    O1 C8 N2 . . 121.89(11) ?
    O1 C8 C9 . . 120.65(10) ?
    N2 C8 C9 . . 117.44(10) ?
    N3 C9 C8 . . 109.07(9) ?
    N3 C9 H9A . . 109.9 ?
    C8 C9 H9A . . 109.9 ?
    N3 C9 H9B . . 109.9 ?
    C8 C9 H9B . . 109.9 ?
    H9A C9 H9B . . 108.3 ?
    N3 C10 C11 . . 104.02(10) ?
    N3 C10 H10A . . 128.0 ?
    C11 C10 H10A . . 128.0 ?
    N4 C11 C10 . . 112.94(10) ?
    N4 C11 N5 . . 122.29(11) ?
    C10 C11 N5 . . 124.74(11) ?
    N4 C12 N3 . . 111.32(10) ?
    N4 C12 C14 . . 125.61(11) ?
    N3 C12 C14 . . 123.07(10) ?
    C7 C13 H13A . . 109.5 ?
    C7 C13 H13B . . 109.5 ?
    H13A C13 H13B . . 109.5 ?
    C7 C13 H13C . . 109.5 ?
    H13A C13 H13C . . 109.5 ?
    H13B C13 H13C . . 109.5 ?
    C12 C14 H14A . . 109.5 ?
    C12 C14 H14B . . 109.5 ?
    H14A C14 H14B . . 109.5 ?
    C12 C14 H14C . . 109.5 ?
    H14A C14 H14C . . 109.5 ?
    H14B C14 H14C . . 109.5 ?
loop_
    _geom_torsion_atom_site_label_1
    _geom_torsion_atom_site_label_2
    _geom_torsion_atom_site_label_3
    _geom_torsion_atom_site_label_4
    _geom_torsion_site_symmetry_1
    _geom_torsion_site_symmetry_2
    _geom_torsion_site_symmetry_3
    _geom_torsion_site_symmetry_4
    _geom_torsion
    _geom_torsion_publ_flag
    C7 N1 N2 C8 . . . . 176.66(12) ?
    C6 C1 C2 C3 . . . . 0.25(19) ?
    C1 C2 C3 C4 . . . . -1.2(2) ?
    C1 C2 C3 Br1 . . . . 176.42(10) ?
    C2 C3 C4 C5 . . . . 1.3(2) ?
    Br1 C3 C4 C5 . . . . -176.37(9) ?
    C3 C4 C5 C6 . . . . -0.28(19) ?
    C4 C5 C6 C1 . . . . -0.66(18) ?
    C4 C5 C6 C7 . . . . 178.40(11) ?
    C2 C1 C6 C5 . . . . 0.68(19) ?
    C2 C1 C6 C7 . . . . -178.39(12) ?
    N2 N1 C7 C6 . . . . -178.98(10) ?
    N2 N1 C7 C13 . . . . 0.29(18) ?
    C5 C6 C7 N1 . . . . 24.91(17) ?
    C1 C6 C7 N1 . . . . -156.05(12) ?
    C5 C6 C7 C13 . . . . -154.40(12) ?
    C1 C6 C7 C13 . . . . 24.64(18) ?
    N1 N2 C8 O1 . . . . -178.13(11) ?
    N1 N2 C8 C9 . . . . 3.34(17) ?
    C10 N3 C9 C8 . . . . 92.28(13) ?
    C12 N3 C9 C8 . . . . -73.37(14) ?
    O1 C8 C9 N3 . . . . 18.68(16) ?
    N2 C8 C9 N3 . . . . -162.77(10) ?
    C12 N3 C10 C11 . . . . -0.47(13) ?
    C9 N3 C10 C11 . . . . -168.42(10) ?
    C12 N4 C11 C10 . . . . 0.27(14) ?
    C12 N4 C11 N5 . . . . -178.11(11) ?
    N3 C10 C11 N4 . . . . 0.13(14) ?
    N3 C10 C11 N5 . . . . 178.47(11) ?
    O2 N5 C11 N4 . . . . -0.47(18) ?
    O3 N5 C11 N4 . . . . 178.49(12) ?
    O2 N5 C11 C10 . . . . -178.65(12) ?
    O3 N5 C11 C10 . . . . 0.30(19) ?
    C11 N4 C12 N3 . . . . -0.58(13) ?
    C11 N4 C12 C14 . . . . -179.49(12) ?
    C10 N3 C12 N4 . . . . 0.69(13) ?
    C9 N3 C12 N4 . . . . 168.26(11) ?
    C10 N3 C12 C14 . . . . 179.63(11) ?
    C9 N3 C12 C14 . . . . -12.80(18) ?
loop_
    _geom_hbond_atom_site_label_D
    _geom_hbond_atom_site_label_H
    _geom_hbond_atom_site_label_A
    _geom_hbond_site_symmetry_A
    _geom_hbond_distance_DH
    _geom_hbond_distance_HA
    _geom_hbond_distance_DA
    _geom_hbond_angle_DHA
    _geom_hbond_publ_flag
    N2 H1N2 O1 3_665 0.81(2) 2.04(2) 2.8318(14) 166.6(18) yes
    C9 H9A O3 2_545 0.9900 2.3100 3.1818(16) 147.00 yes
    C9 H9B N4 2_645 0.9900 2.4000 3.3462(16) 160.00 yes
    C10 H10A O2 2_545 0.9500 2.5600 3.4488(16) 155.00 yes
_iucr_refine_instructions_details
;
TITL bk137a in P2(1)/c  (100K)
CELL 0.71073   8.4176  10.6541  17.4933  90.000  90.100  90.000
ZERR    4.00   0.0001   0.0001   0.0002   0.000   0.001   0.000
LATT  1
SYMM -X, 0.5+Y, 0.5-Z
SFAC C H N O BR
UNIT 56 56 20 12 4
TEMP -173.000
SIZE 0.145 0.325 0.37
L.S. 10
BOND $H
FMAP 2 1 60
PLAN 20
ACTA
CONF
WGHT      0.0423      0.4612
FVAR       0.47355
BR1   5    0.021322   -0.359303    0.050226    11.00000    0.03837    0.01604 =
         0.03988    0.00296   -0.01265   -0.00786
O1    4    0.456560    0.541053    0.089138    11.00000    0.03467    0.01662 =
         0.01953   -0.00240    0.00769   -0.00885
O2    4    0.132826    0.857644    0.317527    11.00000    0.03003    0.01665 =
         0.03415   -0.00441    0.00409    0.00387
O3    4   -0.047869    0.738323    0.266278    11.00000    0.01625    0.03343 =
         0.05372   -0.01031    0.00515    0.00412
N1    3    0.338050    0.231937    0.054296    11.00000    0.01893    0.01378 =
         0.01789   -0.00137    0.00073   -0.00200
N2    3    0.400212    0.349666    0.041222    11.00000    0.02443    0.01607 =
         0.01625   -0.00171    0.00444   -0.00523
N3    3    0.319163    0.500383    0.224321    11.00000    0.01529    0.01303 =
         0.01602   -0.00084    0.00290   -0.00077
N4    3    0.363716    0.681904    0.284076    11.00000    0.01764    0.01518 =
         0.01885   -0.00171    0.00092    0.00003
N5    3    0.090815    0.760311    0.285411    11.00000    0.02042    0.01808 =
         0.02607    0.00035    0.00685    0.00301
C1    1    0.294243   -0.069786   -0.035585    11.00000    0.02454    0.01944 =
         0.02224   -0.00561   -0.00125    0.00079
AFIX  43
H1A   2    0.365815   -0.058754   -0.076973    11.00000   -1.20000
AFIX   0
C2    1    0.226686   -0.187007   -0.023070    11.00000    0.02723    0.01594 =
         0.02906   -0.00647   -0.00547    0.00188
AFIX  43
H2A   2    0.251827   -0.255884   -0.055347    11.00000   -1.20000
AFIX   0
C3    1    0.122171   -0.201612    0.037227    11.00000    0.02550    0.01469 =
         0.02843    0.00030   -0.00952   -0.00275
C4    1    0.085709   -0.102813    0.086212    11.00000    0.02407    0.01826 =
         0.02124    0.00085   -0.00305   -0.00355
AFIX  43
H4A   2    0.015301   -0.114870    0.127956    11.00000   -1.20000
AFIX   0
C5    1    0.154328    0.013924    0.072881    11.00000    0.02131    0.01557 =
         0.01828   -0.00237   -0.00200   -0.00131
AFIX  43
H5A   2    0.129988    0.082180    0.105783    11.00000   -1.20000
AFIX   0
C6    1    0.258647    0.032260    0.011730    11.00000    0.02010    0.01490 =
         0.01916   -0.00303   -0.00242   -0.00068
C7    1    0.328489    0.157440   -0.003667    11.00000    0.02000    0.01685 =
         0.01763   -0.00277    0.00074   -0.00175
C8    1    0.405816    0.433918    0.098674    11.00000    0.01821    0.01541 =
         0.01682   -0.00115    0.00297   -0.00184
C9    1    0.350544    0.390819    0.177007    11.00000    0.01989    0.01162 =
         0.01746   -0.00161    0.00350   -0.00162
AFIX  23
H9A   2    0.252766    0.339851    0.171872    11.00000   -1.20000
H9B   2    0.433504    0.338186    0.201194    11.00000   -1.20000
AFIX   0
C10   1    0.174580    0.556675    0.230593    11.00000    0.01447    0.01674 =
         0.02009    0.00068    0.00326   -0.00109
AFIX  43
H10A  2    0.074643    0.526279    0.213364    11.00000   -1.20000
AFIX   0
C11   1    0.206425    0.667051    0.267414    11.00000    0.01724    0.01480 =
         0.01970   -0.00036    0.00403    0.00105
C12   1    0.430497    0.578966    0.256727    11.00000    0.01649    0.01401 =
         0.01625   -0.00043    0.00025   -0.00021
C13   1    0.381072    0.190472   -0.083670    11.00000    0.03711    0.02516 =
         0.01777   -0.00325    0.00340   -0.00946
AFIX 137
H13A  2    0.342146    0.274404   -0.096915    11.00000   -1.50000
H13B  2    0.337831    0.129022   -0.119828    11.00000   -1.50000
H13C  2    0.497360    0.189427   -0.086184    11.00000   -1.50000
AFIX   0
C14   1    0.602378    0.547900    0.260737    11.00000    0.01622    0.02206 =
         0.02957   -0.00362   -0.00407    0.00255
AFIX 137
H14A  2    0.655600    0.605871    0.295938    11.00000   -1.50000
H14B  2    0.649442    0.555693    0.209756    11.00000   -1.50000
H14C  2    0.615467    0.461644    0.279160    11.00000   -1.50000
AFIX   0
H1N2  2    0.436203    0.370412    0.000414    11.00000    0.02757
HKLF 4 1 1 0 0 0 -1 0 0 0 -1
REM  bk137a in P2(1)/c  (100K)
REM R1 =  0.0316 for   5026 Fo > 4sig(Fo)  and  0.0461 for all   6320 data
REM    214 parameters refined using      0 restraints
END
WGHT      0.0423      0.4612
REM Highest difference peak  0.882,  deepest hole -0.655,  1-sigma level  0.072
Q1    1  -0.0436 -0.3524  0.0814  11.00000  0.05    0.88
Q2    1   0.0658 -0.3007  0.0396  11.00000  0.05    0.54
Q3    1   0.2835  0.0946  0.0021  11.00000  0.05    0.51
Q4    1   0.1771  0.6061  0.2554  11.00000  0.05    0.48
Q5    1   0.3987  0.6350  0.2674  11.00000  0.05    0.48
Q6    1   0.2677 -0.0168 -0.0146  11.00000  0.05    0.44
Q7    1   0.1190 -0.0427  0.0794  11.00000  0.05    0.44
Q8    1   0.2586 -0.1238 -0.0243  11.00000  0.05    0.43
Q9    1   0.5210  0.5621  0.2592  11.00000  0.05    0.42
Q10   1   0.1873  0.0233  0.0381  11.00000  0.05    0.42
Q11   1   0.1047 -0.1553  0.0629  11.00000  0.05    0.42
Q12   1   0.3800  0.5401  0.2339  11.00000  0.05    0.41
Q13   1   0.3387  0.4471  0.2010  11.00000  0.05    0.40
Q14   1   0.2455  0.5233  0.2225  11.00000  0.05    0.40
Q15   1   0.1537 -0.2005 -0.0013  11.00000  0.05    0.39
Q16   1   0.1442  0.7119  0.2774  11.00000  0.05    0.39
Q17   1   0.3780  0.3956  0.0633  11.00000  0.05    0.38
Q18   1   0.3631  0.1819  0.0342  11.00000  0.05    0.36
Q19   1   0.3716  0.4140  0.1368  11.00000  0.05    0.35
Q20   1   0.3668  0.1673 -0.0420  11.00000  0.05    0.35
;
