# Supplementary material for: N′-[(E)-1-(4-Bromo­phen­yl)ethyl­idene]-2-(2-methyl-4-nitro-1H-imidazol-1-yl)acetohydrazide
Source: Acta Crystallogr Sect E Struct Rep Online. 2012 Jun 23;68(Pt 7):o2192. doi: 10.1107/S160053681202795X (PMC3393992; doi:10.1107/S160053681202795X)
Supplement: Supplementary file 2 [file e-68-o2192-Isup2.hkl]

# 
# h,k,l, Fc-squared, Fo-squared, sigma(Fo-squared) and status flag 
# 
data_I
_shelx_title ' bk137a in P2(1)/c  (100K)' 
_shelx_refln_list_code          4 
_shelx_F_calc_maximum      205.13 
_exptl_crystal_F_000       768.00 
_reflns_d_resolution_high  0.6376 
 
loop_ 
 _symmetry_equiv_pos_as_xyz 
 'x, y, z' 
 '-x, y+1/2, -z+1/2' 
 '-x, -y, -z' 
 'x, -y-1/2, z-1/2' 
 
_cell_length_a     8.4176 
_cell_length_b    10.6541 
_cell_length_c    17.4933 
_cell_angle_alpha  90.000 
_cell_angle_beta   90.100 
_cell_angle_gamma  90.000 
 
_shelx_F_squared_multiplier     1.000 
 
loop_ 
 _refln_index_h 
 _refln_index_k 
 _refln_index_l 
 _refln_F_squared_calc 
 _refln_F_squared_meas 
 _refln_F_squared_sigma 
 _refln_observed_status 
   1   0   0     3603.54     3637.14     89.26 o 
   2   0   0     6618.49     6724.32    159.06 o 
   3   0   0    19737.46    20764.74    291.20 o 
   4   0   0      470.30      651.62     10.50 o 
   5   0   0     3687.87     3669.58     40.56 o 
   6   0   0     1278.84     1278.13     17.61 o 
   7   0   0      466.46      447.37     11.82 o 
   8   0   0      156.13      179.28     10.44 o 
   9   0   0      216.55      198.24     11.29 o 
  10   0   0        6.38       15.90      9.48 o 
  11   0   0       36.31       34.85     11.64 o 
  12   0   0       26.90        5.48     15.47 o 
  13   0   0        8.09       30.05     21.98 o 
   1   1   0     1289.76     1428.50     20.52 o 
   2   1   0    24567.31    25788.43    320.77 o 
   3   1   0      257.27      234.95      4.34 o 
   4   1   0       11.88       18.12      1.91 o 
   5   1   0     1558.26     1494.07     13.37 o 
   6   1   0       26.66       19.76      2.72 o 
   7   1   0      145.85      116.49      4.68 o 
   8   1   0       79.30       84.56      5.57 o 
   9   1   0      254.79      226.84      8.27 o 
  10   1   0      199.89      208.50      8.91 o 
  11   1   0      417.24      427.10     16.03 o 
  12   1   0      258.44      271.54     13.75 o 
  13   1   0        5.78        1.75     12.72 o 
   0   2   0      671.62      736.85     12.76 o 
   1   2   0     8992.88     9755.71     75.76 o 
   2   2   0     1219.28     1277.86     11.40 o 
   3   2   0     2351.22     2493.93     18.78 o 
   4   2   0        8.46        9.48      1.60 o 
   5   2   0       62.91       67.73      2.32 o 
   6   2   0       38.32       47.33      3.30 o 
   7   2   0      918.95      852.79     11.89 o 
   8   2   0      269.27      232.77      7.62 o 
   9   2   0      241.80      224.14      7.86 o 
  10   2   0        0.48       -6.53      6.53 o 
  11   2   0        0.38       -2.90      9.86 o 
  12   2   0       80.10       94.84     10.49 o 
  13   2   0       38.43       41.25     15.90 o 
   1   3   0      132.83      167.39      6.03 o 
   2   3   0      867.30      962.67      8.63 o 
   3   3   0      828.23      823.12      7.61 o 
   4   3   0      961.45      957.45      7.69 o 
   5   3   0     1532.18     1539.52     12.08 o 
   6   3   0      135.22      129.06      3.53 o 
   7   3   0     3161.74     3078.19     26.94 o 
   8   3   0      370.38      386.46      8.66 o 
   9   3   0      105.00      101.89      6.75 o 
  10   3   0       91.66       92.21      7.82 o 
  11   3   0        3.89        4.58      6.75 o 
  12   3   0       80.95       73.95     13.16 o 
   0   4   0     5315.75     5498.79     58.84 o 
   1   4   0     5488.83     5799.57     43.57 o 
   2   4   0     6952.71     7146.02     54.26 o 
   3   4   0     3932.87     3978.78     28.23 o 
   4   4   0     1673.19     1631.36     11.65 o 
   5   4   0     4197.65     4335.98     30.22 o 
   6   4   0      786.00      764.07      8.49 o 
   7   4   0      614.20      595.87      8.83 o 
   8   4   0      508.14      468.96     10.44 o 
   9   4   0      167.73      168.10      7.18 o 
  10   4   0      115.83      136.22      8.55 o 
  11   4   0        8.89       11.18      8.61 o 
  12   4   0       15.37       19.28     12.83 o 
   1   5   0      558.61      566.29      5.48 o 
   2   5   0     2337.99     2469.39     18.00 o 
   3   5   0      351.40      289.06      3.86 o 
   4   5   0     1823.73     1730.55     12.38 o 
   5   5   0      705.78      687.98      6.98 o 
   6   5   0     3202.81     3149.55     24.72 o 
   7   5   0      404.29      428.34      7.93 o 
   8   5   0     1156.13     1134.07     14.60 o 
   9   5   0     1395.04     1374.08     17.05 o 
  10   5   0      636.47      649.21     12.78 o 
  11   5   0      246.81      269.99     11.88 o 
  12   5   0       20.53       28.76     13.27 o 
   0   6   0     3262.82     3430.36     38.49 o 
   1   6   0      978.56     1027.43      9.75 o 
   2   6   0       66.85       52.49      2.05 o 
   3   6   0      718.28      729.19      6.89 o 
   4   6   0      934.50      936.31      7.96 o 
   5   6   0     1422.25     1404.61     11.47 o 
   6   6   0     1582.83     1543.35     14.02 o 
   7   6   0      232.03      236.31      5.97 o 
   8   6   0      735.83      745.50     10.86 o 
   9   6   0      202.80      195.93      8.32 o 
  10   6   0       40.09       54.28      8.99 o 
  11   6   0       24.24       25.85      9.85 o 
  12   6   0       15.88        8.92     18.19 o 
   1   7   0       88.36      117.60      4.05 o 
   2   7   0      163.00      172.63      4.41 o 
   3   7   0      245.04      244.36      4.42 o 
   4   7   0      136.66      136.46      3.64 o 
   5   7   0      226.31      228.87      5.48 o 
   6   7   0       38.36       30.94      4.58 o 
   7   7   0      384.49      356.90      9.92 o 
   8   7   0      482.36      473.24     10.82 o 
   9   7   0      106.13      100.39     10.25 o 
  10   7   0        5.63       -2.12     10.16 o 
  11   7   0        0.43      -10.81     10.81 o 
   0   8   0     1415.81     1419.76     20.79 o 
   1   8   0     6820.98     6708.67     56.71 o 
   2   8   0     2658.09     2626.58     23.22 o 
   3   8   0     2612.52     2638.02     25.22 o 
   4   8   0      795.61      836.51     10.18 o 
   5   8   0       57.16       46.38      5.26 o 
   6   8   0      980.16      914.15     14.05 o 
   7   8   0       21.78       19.20      6.03 o 
   8   8   0        0.76       -1.23      6.89 o 
   9   8   0       46.74       59.71      9.88 o 
  10   8   0       84.28       91.71     13.33 o 
  11   8   0       25.36       30.84     15.65 o 
   1   9   0      280.86      256.95      6.41 o 
   2   9   0      804.19      718.06      9.67 o 
   3   9   0      829.57      797.09     11.69 o 
   4   9   0      403.51      415.70      9.41 o 
   5   9   0      558.25      565.44     13.46 o 
   6   9   0      413.70      426.19     12.44 o 
   7   9   0      635.90      638.70     22.43 o 
   8   9   0      281.71      281.83     11.57 o 
   9   9   0      292.86      286.43     17.53 o 
  10   9   0       92.88      105.05     16.23 o 
  11   9   0      286.32      313.92     20.18 o 
   0  10   0     4440.13     4326.68     54.84 o 
   1  10   0     1660.00     1626.95     21.23 o 
   2  10   0     2701.47     2708.74     26.02 o 
   3  10   0     1145.67     1137.07     14.93 o 
   4  10   0     1276.58     1302.45     17.47 o 
   5  10   0     1468.67     1433.15     34.04 o 
   6  10   0      218.81      227.79     11.78 o 
   7  10   0      592.06      592.81     17.26 o 
   8  10   0       41.38       57.08     11.95 o 
   9  10   0        2.20       11.77     11.92 o 
  10  10   0       94.27       97.94     20.66 o 
   1  11   0       96.68       83.00      6.63 o 
   2  11   0       52.35       52.07      5.77 o 
   3  11   0      165.40      164.44      7.69 o 
   4  11   0       13.89        5.53      6.22 o 
   5  11   0        6.19        8.23      8.83 o 
   6  11   0        0.21       -5.54      9.09 o 
   7  11   0       34.83       30.98     10.41 o 
   8  11   0        7.15       15.44     11.89 o 
   9  11   0       20.91        0.77     16.64 o 
   0  12   0       35.57       33.71      9.46 o 
   1  12   0      239.23      236.07      9.03 o 
   2  12   0      383.42      371.33     10.42 o 
   3  12   0        3.34        6.67      6.63 o 
   4  12   0       89.84       92.59      9.19 o 
   5  12   0       45.82       52.27     10.15 o 
   6  12   0        0.45        5.76      9.97 o 
   7  12   0       12.69       30.57     14.32 o 
   8  12   0      173.33      189.12     15.40 o 
   9  12   0       53.28       72.77     20.81 o 
   1  13   0       91.05       92.18      8.04 o 
   2  13   0      415.59      421.99     12.55 o 
   3  13   0       74.68       64.09      9.10 o 
   4  13   0      265.12      265.87     12.04 o 
   5  13   0       77.48       80.10     11.76 o 
   6  13   0       20.91       14.31     10.90 o 
   7  13   0      716.44      705.22     20.95 o 
   8  13   0      521.99      533.28     55.02 o 
   0  14   0      907.28      855.50     33.11 o 
   1  14   0      962.42      911.25     31.56 o 
   2  14   0      852.00      865.52     21.27 o 
   3  14   0      655.87      663.15     17.23 o 
   4  14   0      251.70      262.58     14.34 o 
   5  14   0      306.56      331.43     22.72 o 
   6  14   0      436.42      471.95     19.53 o 
   7  14   0      861.36      936.18     53.36 o 
   1  15   0       37.19       51.41     11.35 o 
   2  15   0        0.74        1.26     10.81 o 
   3  15   0       39.40       46.17     11.39 o 
   4  15   0       46.62       66.36     12.15 o 
   5  15   0       45.92       54.77     13.52 o 
   0  16   0       32.24       -4.47     21.81 o 
   1  16   0        0.03      -11.75     11.97 o 
   2  16   0       17.51       -5.84     11.51 o 
   3  16   0        2.25        5.51     12.94 o 
 -13   1   1        0.65       11.08     10.21 o 
 -12   1   1       29.38       23.13      9.77 o 
 -11   1   1        9.79       21.61      7.97 o 
 -10   1   1      147.29      151.69      8.32 o 
  -9   1   1       29.41       37.28      6.11 o 
  -8   1   1       20.97       28.53      4.92 o 
  -7   1   1     2196.61     2075.72     20.51 o 
  -6   1   1      998.73     1003.56     10.39 o 
  -5   1   1     4338.81     4358.70     35.44 o 
  -4   1   1     1098.95      998.07     10.06 o 
  -3   1   1     1879.37     1839.39     15.29 o 
  -2   1   1     5157.16     5513.31     54.26 o 
  -1   1   1     6224.43     6493.16     67.95 o 
   0   1   1     1180.37     1129.25     55.53 o 
   1   1   1     1458.98     1633.97     21.83 o 
   2   1   1    36996.91    38719.15    700.04 o 
   3   1   1     1559.82     1590.75     13.87 o 
   4   1   1     1534.54     1582.81     12.70 o 
   5   1   1     1775.28     1899.48     15.43 o 
   6   1   1       90.77       95.75      3.41 o 
   7   1   1      136.62      131.41      4.96 o 
   8   1   1       61.14       52.53      5.24 o 
   9   1   1      105.03      112.68      6.99 o 
  10   1   1        1.62        9.74      6.29 o 
  11   1   1        0.83        7.19      5.14 o 
  12   1   1      130.68      145.61     14.88 o 
  13   1   1       17.50       25.23     12.78 o 
 -13   2   1       84.88       95.07     14.68 o 
 -12   2   1      207.63      216.36     13.38 o 
 -11   2   1       21.33       21.24      7.97 o 
 -10   2   1      313.29      321.80     10.26 o 
  -9   2   1     1105.07     1148.79     15.88 o 
  -8   2   1     1190.52     1145.63     15.85 o 
  -7   2   1     2241.63     2159.15     20.12 o 
  -6   2   1      198.78      172.58      4.16 o 
  -5   2   1      128.73      181.15      3.85 o 
  -4   2   1        3.64        3.61      1.63 o 
  -3   2   1        2.02        1.18      1.56 o 
  -2   2   1      150.68      121.03      2.34 o 
  -1   2   1      259.81      210.18      2.86 o 
   0   2   1     2762.25     2929.76     34.89 o 
   1   2   1       16.83        8.79      1.30 o 
   2   2   1     2913.37     2839.67     23.87 o 
   3   2   1     1880.38     1770.03     14.87 o 
   4   2   1     7407.82     7541.94     54.27 o 
   5   2   1     4942.43     5058.44     36.02 o 
   6   2   1     1930.47     1909.85     16.10 o 
   7   2   1     3290.50     3262.75     31.06 o 
   8   2   1      404.23      386.49      8.97 o 
   9   2   1     1330.23     1280.24     20.12 o 
  10   2   1      536.73      548.47     13.45 o 
  11   2   1      165.60      170.43      9.66 o 
  12   2   1       99.67      120.17     26.91 o 
  13   2   1       56.74       75.83     16.06 o 
 -12   3   1       73.58       95.86     13.43 o 
 -11   3   1      129.55      132.72      9.24 o 
 -10   3   1        4.91       17.28      6.99 o 
  -9   3   1       19.68       18.52      5.91 o 
  -8   3   1      753.85      757.77     12.44 o 
  -7   3   1     1336.61     1346.60     14.20 o 
  -6   3   1     4770.48     4731.99     34.08 o 
  -5   3   1     3544.28     3468.01     24.38 o 
  -4   3   1     2168.03     2124.50     14.92 o 
  -3   3   1     3685.64     3678.66     27.17 o 
  -2   3   1     1695.65     1586.47     14.12 o 
  -1   3   1    15332.57    16213.55    130.16 o 
   0   3   1     4224.24     4163.36     35.02 o 
   1   3   1    10328.99    10974.30     86.26 o 
   2   3   1    13424.33    14588.35    141.24 o 
   3   3   1     3406.71     3453.87     23.83 o 
   4   3   1     4732.96     5257.64     36.96 o 
   5   3   1     2171.38     2228.98     16.46 o 
   6   3   1      327.80      322.92      5.60 o 
   7   3   1     2116.51     2079.13     20.54 o 
   8   3   1      195.03      172.42      6.31 o 
   9   3   1      340.68      325.53      9.04 o 
  10   3   1       19.96       30.89      7.13 o 
  11   3   1       17.79       25.75      8.51 o 
  12   3   1        9.98        0.48     14.09 o 
 -12   4   1       54.01       51.84     13.07 o 
 -11   4   1       22.49        6.57      8.15 o 
 -10   4   1       37.01       50.61      7.14 o 
  -9   4   1       96.04       85.42      6.75 o 
  -8   4   1       29.46       36.04      5.15 o 
  -7   4   1     1421.71     1357.22     15.26 o 
  -6   4   1       25.87       25.82      2.99 o 
  -5   4   1      272.47      312.32      4.68 o 
  -4   4   1      715.40      762.67      6.71 o 
  -3   4   1      537.42      616.93      5.92 o 
  -2   4   1      449.03      553.61      5.84 o 
  -1   4   1      538.66      595.01      5.76 o 
   0   4   1      394.92      395.73      4.08 o 
   1   4   1      703.18      763.93      6.95 o 
   2   4   1      895.85     1120.05      9.63 o 
   3   4   1     3388.19     3680.36     31.41 o 
   4   4   1     3948.74     4094.59     30.14 o 
   5   4   1        8.79        6.82      2.13 o 
   6   4   1      779.97      761.91      9.00 o 
   7   4   1       14.46        9.67      3.52 o 
   8   4   1      372.15      347.17      8.15 o 
   9   4   1       13.30        8.02      5.55 o 
  10   4   1       20.44       14.71      7.54 o 
  11   4   1       42.59       53.43      9.75 o 
  12   4   1        1.85       21.17     14.64 o 
 -12   5   1       13.67       14.24     12.70 o 
 -11   5   1      180.88      188.62     10.13 o 
 -10   5   1       42.66       53.38      7.43 o 
  -9   5   1       18.72       25.72      5.99 o 
  -8   5   1      662.88      682.69     12.51 o 
  -7   5   1       19.39       20.56      3.83 o 
  -6   5   1      160.57      198.72      4.62 o 
  -5   5   1     1334.14     1354.60     11.96 o 
  -4   5   1       58.50      106.28      2.70 o 
  -3   5   1      983.50     1044.84      8.29 o 
  -2   5   1      153.99      109.08      2.27 o 
  -1   5   1       69.90       71.40      1.88 o 
   0   5   1     5093.25     5544.26     42.32 o 
   1   5   1      750.80      730.66      6.97 o 
   2   5   1       99.73      144.24      2.72 o 
   3   5   1        2.66        4.43      1.55 o 
   4   5   1        2.63        3.65      1.80 o 
   5   5   1      160.18      197.85      4.16 o 
   6   5   1      121.98      121.42      4.04 o 
   7   5   1        3.05        0.87      3.80 o 
   8   5   1        6.54       -0.28      4.42 o 
   9   5   1        2.66        1.90      6.14 o 
  10   5   1      185.91      191.77      8.93 o 
  11   5   1        2.55        9.27      8.23 o 
  12   5   1       50.83       61.38     15.12 o 
 -12   6   1       24.25      -10.54     17.45 o 
 -11   6   1      341.40      363.33     12.17 o 
 -10   6   1      275.48      287.23     11.37 o 
  -9   6   1       78.02       77.00      6.74 o 
  -8   6   1      423.61      444.45      8.51 o 
  -7   6   1      290.71      295.50      6.87 o 
  -6   6   1      694.68      636.88      7.73 o 
  -5   6   1      271.36      245.54      4.59 o 
  -4   6   1       11.29        9.13      2.11 o 
  -3   6   1       34.23       52.26      2.61 o 
  -2   6   1      400.44      457.27      4.94 o 
  -1   6   1      718.73      847.93      8.43 o 
   0   6   1     1395.60     1519.01     13.35 o 
   1   6   1      783.95      778.55      7.55 o 
   2   6   1     3441.67     3561.18     24.80 o 
   3   6   1      950.23      926.54     10.90 o 
   4   6   1     3877.61     3687.83     24.29 o 
   5   6   1      748.73      690.42      7.78 o 
   6   6   1      695.47      665.71      9.83 o 
   7   6   1      945.87      894.15     11.31 o 
   8   6   1      934.90      888.34     12.48 o 
   9   6   1      422.02      490.40     11.51 o 
  10   6   1     1070.59     1072.22     20.58 o 
  11   6   1      270.10      308.39     14.85 o 
  12   6   1       18.20       31.15     23.58 o 
 -11   7   1       76.95       55.77     11.89 o 
 -10   7   1      201.01      200.36     12.54 o 
  -9   7   1      123.16      131.93     10.50 o 
  -8   7   1      250.17      241.54      7.73 o 
  -7   7   1      953.89      961.15     12.72 o 
  -6   7   1     2087.58     2110.47     22.17 o 
  -5   7   1     2141.28     2175.88     18.82 o 
  -4   7   1     5926.46     5904.80     41.73 o 
  -3   7   1     4554.74     4414.58     31.59 o 
  -2   7   1     3424.92     3342.36     23.47 o 
  -1   7   1     5629.40     5467.06     46.36 o 
   0   7   1     9677.45     9765.18     80.57 o 
   1   7   1     4763.01     4641.59     39.84 o 
   2   7   1     4403.08     4441.22     33.13 o 
   3   7   1     4372.55     4395.58     36.75 o 
   4   7   1       46.56       52.75      2.93 o 
   5   7   1      371.70      345.64      6.92 o 
   6   7   1       69.14       93.99      5.31 o 
   7   7   1       71.24       91.90      5.90 o 
   8   7   1      540.45      524.16     12.43 o 
   9   7   1       52.97       76.37      9.85 o 
  10   7   1        0.99        4.52      9.96 o 
  11   7   1       77.30       85.71     15.70 o 
 -11   8   1       12.34       37.37     17.37 o 
 -10   8   1        5.79       -0.99     12.34 o 
  -9   8   1      172.32      170.39     11.59 o 
  -8   8   1       43.56       54.71      8.18 o 
  -7   8   1      565.69      570.83     11.86 o 
  -6   8   1       96.69       71.79      5.71 o 
  -5   8   1       54.69       40.12      5.20 o 
  -4   8   1       84.11       53.75      5.10 o 
  -3   8   1       13.64        7.10      3.36 o 
  -2   8   1      180.65      162.10      5.04 o 
  -1   8   1      111.82      124.30      4.58 o 
   0   8   1      775.10      742.55      9.62 o 
   1   8   1     1246.66     1196.76     13.24 o 
   2   8   1     1039.56      949.16     10.82 o 
   3   8   1      542.33      549.29      8.87 o 
   4   8   1      795.47      748.29      9.73 o 
   5   8   1     1123.14     1065.74     14.65 o 
   6   8   1       88.59       86.97      6.19 o 
   7   8   1      167.77      154.71      7.33 o 
   8   8   1      322.81      355.39     13.61 o 
   9   8   1      407.16      400.16     14.13 o 
  10   8   1      284.64      300.69     18.02 o 
  11   8   1      169.44      156.95     17.52 o 
 -11   9   1        9.26       13.83     15.83 o 
 -10   9   1        5.27       15.79     13.06 o 
  -9   9   1        1.20        6.50     10.56 o 
  -8   9   1       32.10       21.94      8.58 o 
  -7   9   1      179.53      182.34     10.10 o 
  -6   9   1       66.94       72.15      7.99 o 
  -5   9   1      390.64      363.70     10.35 o 
  -4   9   1      353.13      278.45      9.72 o 
  -3   9   1        9.57        3.32      4.41 o 
  -2   9   1     1538.39     1415.71     15.48 o 
  -1   9   1      427.65      424.82      7.94 o 
   0   9   1      292.50      288.60      6.75 o 
   1   9   1       39.26       38.17      4.41 o 
   2   9   1       28.81       28.75      3.84 o 
   3   9   1      177.29      176.55      6.12 o 
   4   9   1       81.95       92.80      6.23 o 
   5   9   1       17.67       15.63      7.36 o 
   6   9   1       14.36        5.99      6.65 o 
   7   9   1       97.11       96.41      8.75 o 
   8   9   1       40.23       48.10      9.73 o 
   9   9   1       54.29       52.82     11.84 o 
  10   9   1       94.11      122.60     16.16 o 
  11   9   1       16.13       18.42     15.89 o 
 -10  10   1       96.61      100.86     20.75 o 
  -9  10   1      380.80      362.74     22.13 o 
  -8  10   1      215.79      191.09     15.09 o 
  -7  10   1       87.78      109.00     10.68 o 
  -6  10   1      108.22      122.09      9.97 o 
  -5  10   1      456.45      425.74     21.38 o 
  -4  10   1        2.88        0.37      5.82 o 
  -3  10   1        4.49       -4.88      4.88 o 
  -2  10   1       88.54       68.47      5.79 o 
  -1  10   1      290.16      263.11      7.48 o 
   0  10   1       27.31       18.41      4.82 o 
   1  10   1     1266.68     1176.57     15.01 o 
   2  10   1      561.79      553.14     11.31 o 
   3  10   1      426.68      402.52      9.20 o 
   4  10   1      778.87      732.73     14.63 o 
   5  10   1      569.01      538.54     15.79 o 
   6  10   1      201.79      204.58     11.26 o 
   7  10   1      408.34      402.49     14.94 o 
   8  10   1      228.64      244.61     14.92 o 
   9  10   1       40.92       52.15     12.58 o 
  10  10   1       51.40       59.26     19.89 o 
  -9  11   1       38.80       40.61     12.93 o 
  -8  11   1      337.08      344.25     19.64 o 
  -7  11   1      524.24      522.54     19.62 o 
  -6  11   1      131.31      140.13     11.31 o 
  -5  11   1     1821.06     1781.90     28.54 o 
  -4  11   1      484.04      515.48     12.92 o 
  -3  11   1      333.46      355.77      9.85 o 
  -2  11   1     4021.39     4013.94     38.62 o 
  -1  11   1      734.24      710.06     13.60 o 
   0  11   1     3963.53     3846.54     39.48 o 
   1  11   1     3992.85     3878.00     41.95 o 
   2  11   1     1074.46     1092.44     15.75 o 
   3  11   1      827.23      855.71     15.04 o 
   4  11   1      798.74      809.97     14.78 o 
   5  11   1      284.79      331.25     15.00 o 
   6  11   1       77.33       67.21     10.30 o 
   7  11   1       15.89       34.63     10.31 o 
   8  11   1        1.12        3.74     10.62 o 
   9  11   1        9.42       -2.96     28.38 o 
  -9  12   1      164.73      187.08     64.40 o 
  -8  12   1        3.51        4.88     14.05 o 
  -7  12   1      362.86      363.74     28.32 o 
  -6  12   1       44.45       63.60     13.40 o 
  -5  12   1        1.63       -5.57     12.33 o 
  -4  12   1      145.22      135.48      9.01 o 
  -3  12   1       28.47       22.15      7.09 o 
  -2  12   1       35.06       23.19      6.41 o 
  -1  12   1       11.04        5.88      6.17 o 
   0  12   1      204.43      205.45      8.64 o 
   1  12   1      350.70      347.62     10.20 o 
   2  12   1      876.77      877.30     24.09 o 
   3  12   1      802.44      794.48     19.62 o 
   4  12   1     1406.48     1417.43     21.09 o 
   5  12   1      428.75      468.81     17.72 o 
   6  12   1      691.85      673.21     30.17 o 
   7  12   1      473.36      483.21     17.25 o 
   8  12   1      100.78      111.67     16.15 o 
   9  12   1      203.71      243.57     83.27 o 
  -8  13   1      680.73      714.57     65.15 o 
  -7  13   1      134.41      142.33     13.33 o 
  -6  13   1       82.02      103.34     13.28 o 
  -5  13   1      805.46      804.19     20.26 o 
  -4  13   1       36.76       27.97      9.20 o 
  -3  13   1       39.96       48.04      8.36 o 
  -2  13   1      116.47      125.75      9.91 o 
  -1  13   1      505.98      510.17     13.98 o 
   0  13   1      499.67      511.25     13.65 o 
   1  13   1      567.23      600.11     15.65 o 
   2  13   1      506.25      506.48     15.03 o 
   3  13   1      168.49      158.20      9.55 o 
   4  13   1      294.37      312.80     11.60 o 
   5  13   1      208.29      220.61     13.46 o 
   6  13   1       16.39       25.52     11.29 o 
   7  13   1       94.67      117.91     12.95 o 
   8  13   1       98.97      130.83     22.90 o 
  -7  14   1       16.89       -6.20     15.23 o 
  -6  14   1      148.46      172.57     13.88 o 
  -5  14   1      276.02      273.44     17.29 o 
  -4  14   1        7.77        0.71     10.43 o 
  -3  14   1       89.32       89.01     10.32 o 
  -2  14   1        1.39       -8.67      8.93 o 
  -1  14   1      126.92      128.17     10.50 o 
   0  14   1        0.08        2.22      8.41 o 
   1  14   1       49.46       42.06      9.29 o 
   2  14   1       16.21       24.00      9.49 o 
   3  14   1       81.00       98.07     10.46 o 
   4  14   1        4.48       -5.72     10.17 o 
   5  14   1      168.20      165.25     13.49 o 
   6  14   1       53.28       46.93     12.45 o 
   7  14   1        8.57       24.28     19.04 o 
  -5  15   1      295.73      334.06     21.13 o 
  -4  15   1      549.46      549.46     18.98 o 
  -3  15   1     1019.20     1014.40     25.87 o 
  -2  15   1      208.33      218.91     14.00 o 
  -1  15   1      597.37      599.14     19.26 o 
   0  15   1      599.74      571.00     16.46 o 
   1  15   1      224.07      233.14     14.03 o 
   2  15   1      308.60      312.12     15.42 o 
   3  15   1      221.79      222.69     14.26 o 
   4  15   1        4.69       -1.46     11.14 o 
   5  15   1       27.15       20.54     12.91 o 
  -3  16   1        8.88       29.31     11.70 o 
  -2  16   1        9.90        3.38     12.94 o 
  -1  16   1       48.92       39.22     13.30 o 
   0  16   1        7.58       10.96     12.70 o 
   1  16   1       52.68       46.18     12.47 o 
   2  16   1      497.81      532.49     19.26 o 
   3  16   1      240.57      239.26     16.63 o 
 -13   0   2      242.97      250.34     21.26 o 
 -12   0   2       73.00       45.47     15.96 o 
 -11   0   2        7.07       15.91     11.12 o 
 -10   0   2      256.25      239.21     13.16 o 
  -9   0   2      627.26      652.89     18.14 o 
  -8   0   2     2379.63     2230.58     31.68 o 
  -7   0   2     4880.11     4848.78     67.04 o 
  -6   0   2     2005.45     1889.87     25.88 o 
  -5   0   2     3691.90     3238.51     40.22 o 
  -4   0   2    10144.15    10609.12    139.32 o 
  -3   0   2    19145.40    19696.60    225.35 o 
  -2   0   2     1633.68     1584.01     25.55 o 
  -1   0   2    10792.38    10934.20    141.91 o 
   0   0   2     6971.66     7082.37    299.21 o 
   1   0   2      215.60      217.93      5.22 o 
   2   0   2     2510.58     2472.66     26.72 o 
   3   0   2      128.42       99.10      2.61 o 
   4   0   2     5100.00     5251.21     48.62 o 
   5   0   2       64.13       77.22      3.69 o 
   6   0   2       40.63       38.59      3.94 o 
   7   0   2        9.32       17.92      4.83 o 
   8   0   2      114.00      106.28      8.58 o 
   9   0   2        1.59        3.36      8.08 o 
  10   0   2      121.73       98.32     10.86 o 
  11   0   2       19.23       23.87     12.96 o 
  12   0   2        3.46       -6.53     19.57 o 
  13   0   2      103.19       89.52     23.38 o 
 -13   1   2       12.91       12.58     12.02 o 
 -12   1   2        8.17       12.06     11.04 o 
 -11   1   2       59.16       61.54      8.33 o 
 -10   1   2       70.10       80.43      7.56 o 
  -9   1   2      455.28      435.25     10.28 o 
  -8   1   2      502.16      472.50      9.87 o 
  -7   1   2      126.61      115.45      5.04 o 
  -6   1   2       58.30       53.66      3.40 o 
  -5   1   2     1711.45     1846.76     18.30 o 
  -4   1   2       99.48       92.15      5.99 o 
  -3   1   2      849.66      787.60      7.95 o 
  -2   1   2       18.86       17.33      2.82 o 
  -1   1   2    11409.82    11887.47    146.50 o 
   0   1   2       22.55       27.93      1.76 o 
   1   1   2      337.74      338.21      5.31 o 
   2   1   2    20818.02    22944.74    212.15 o 
   3   1   2      865.51      829.51      7.35 o 
   4   1   2     8228.62     8627.06     59.50 o 
   5   1   2     7763.19     7851.23     52.70 o 
   6   1   2     1809.48     1705.39     14.68 o 
   7   1   2     1948.52     1882.53     17.07 o 
   8   1   2     1488.05     1436.82     18.17 o 
   9   1   2      762.75      750.06     14.45 o 
  10   1   2      461.49      468.16     12.67 o 
  11   1   2      366.35      360.86     14.57 o 
  12   1   2        2.22        8.49     11.86 o 
  13   1   2        8.67       23.55     15.44 o 
 -13   2   2        0.22       -3.42     11.94 o 
 -12   2   2      161.86      160.48     12.65 o 
 -11   2   2       43.52       54.96      8.38 o 
 -10   2   2      277.76      246.55      9.50 o 
  -9   2   2      314.95      305.76      9.29 o 
  -8   2   2       15.52       14.80      4.25 o 
  -7   2   2      279.75      235.48      5.83 o 
  -6   2   2     1161.23     1194.06     13.15 o 
  -5   2   2      576.20      595.03      7.63 o 
  -4   2   2      106.27       97.45      2.42 o 
  -3   2   2       20.37       18.18      1.52 o 
  -2   2   2       91.51       89.26      2.49 o 
  -1   2   2     8712.10     9165.62     74.63 o 
   0   2   2      764.75      755.73      7.01 o 
   1   2   2        6.17        4.80      1.37 o 
   2   2   2      366.21      427.79      5.12 o 
   3   2   2     3250.64     3604.83     33.45 o 
   4   2   2     1762.10     2024.96     15.28 o 
   5   2   2      352.32      340.50      4.63 o 
   6   2   2      421.29      423.19      6.32 o 
   7   2   2       14.30        5.81      3.44 o 
   8   2   2        9.40        3.89      4.24 o 
   9   2   2      185.65      194.70      8.04 o 
  10   2   2        1.05       13.10      7.29 o 
  11   2   2      116.32      119.01     10.41 o 
  12   2   2       18.23        9.12     13.70 o 
  13   2   2        5.71       10.29     15.06 o 
 -12   3   2        9.33       -1.94      9.38 o 
 -11   3   2       19.19       11.84      8.01 o 
 -10   3   2        8.26        6.46      6.95 o 
  -9   3   2       12.44        8.92      5.77 o 
  -8   3   2        1.81        5.16      5.03 o 
  -7   3   2      215.56      208.93      5.57 o 
  -6   3   2       28.61       12.02      3.19 o 
  -5   3   2        3.26       -1.81      1.86 o 
  -4   3   2      163.87      179.01      2.97 o 
  -3   3   2        0.44        2.67      1.08 o 
  -2   3   2     6699.26     7377.51     63.53 o 
  -1   3   2     2296.13     2390.31     20.43 o 
   0   3   2      874.33      910.13     11.22 o 
   1   3   2     3764.60     3771.14     39.02 o 
   2   3   2      151.35      127.92      2.34 o 
   3   3   2     1302.47     1270.05     12.97 o 
   4   3   2     7422.17     7793.50     73.29 o 
   5   3   2       17.98       30.05      2.62 o 
   6   3   2      488.96      431.32      6.21 o 
   7   3   2       20.09       26.94      3.46 o 
   8   3   2      178.84      170.88      6.32 o 
   9   3   2      198.00      206.59      7.36 o 
  10   3   2        5.26       -7.99      7.99 o 
  11   3   2      340.22      349.75     13.29 o 
  12   3   2       45.58       48.80     14.82 o 
 -12   4   2      132.10      139.91     15.58 o 
 -11   4   2        6.19       10.29      7.97 o 
 -10   4   2      360.00      370.60     10.52 o 
  -9   4   2       18.41       12.40      5.91 o 
  -8   4   2       29.80       29.79      5.13 o 
  -7   4   2      200.57      204.89      6.20 o 
  -6   4   2     2221.41     2143.13     16.96 o 
  -5   4   2     3417.09     3254.32     22.50 o 
  -4   4   2     5728.17     5522.24     37.50 o 
  -3   4   2    13557.05    14293.55     93.99 o 
  -2   4   2    10461.34    10711.13     86.69 o 
  -1   4   2     6664.76     6543.37     49.44 o 
   0   4   2     8400.05     8473.78     60.83 o 
   1   4   2    10196.46    10576.93     93.34 o 
   2   4   2     9089.31     9712.11     69.74 o 
   3   4   2     4823.92     5132.57     46.76 o 
   4   4   2      221.50      220.28      5.93 o 
   5   4   2       11.94       11.82      2.97 o 
   6   4   2      431.61      399.96      6.75 o 
   7   4   2       15.98       15.52      3.72 o 
   8   4   2      245.42      208.32      7.16 o 
   9   4   2       49.89       41.42      6.31 o 
  10   4   2       96.27       92.68      8.08 o 
  11   4   2      249.01      259.05     12.52 o 
  12   4   2       85.00       93.57     15.70 o 
 -12   5   2      142.76      174.71     14.64 o 
 -11   5   2        7.72       18.16      8.24 o 
 -10   5   2        2.93        5.08      7.69 o 
  -9   5   2      215.11      239.10      8.08 o 
  -8   5   2       41.62       39.61      5.43 o 
  -7   5   2       71.62       73.55      4.36 o 
  -6   5   2        0.66        0.44      2.94 o 
  -5   5   2       14.23        7.88      2.31 o 
  -4   5   2       92.95      104.01      2.84 o 
  -3   5   2     4120.84     4566.26     30.15 o 
  -2   5   2       11.82       18.19      1.71 o 
  -1   5   2     4376.60     4513.10     34.94 o 
   0   5   2     2206.12     2231.21     17.29 o 
   1   5   2     3077.93     3095.09     24.42 o 
   2   5   2     7154.82     7275.99     48.78 o 
   3   5   2     4611.75     4734.25     36.15 o 
   4   5   2     3297.35     3195.35     26.26 o 
   5   5   2     3161.32     3126.11     28.84 o 
   6   5   2     1216.36     1183.88     17.72 o 
   7   5   2     1310.93     1249.47     14.30 o 
   8   5   2      507.55      528.63      9.78 o 
   9   5   2      412.18      439.43     10.51 o 
  10   5   2      332.35      330.12     11.44 o 
  11   5   2       23.28       32.30      9.73 o 
  12   5   2      594.45      594.92     22.73 o 
 -12   6   2       87.75       72.42     18.67 o 
 -11   6   2       33.66       38.65      8.30 o 
 -10   6   2        3.25        8.95      6.87 o 
  -9   6   2       15.74       -1.23      5.97 o 
  -8   6   2      436.85      457.01     10.05 o 
  -7   6   2      818.74      813.80     10.79 o 
  -6   6   2       21.80       21.01      3.10 o 
  -5   6   2     2295.54     2365.45     19.94 o 
  -4   6   2      980.66      927.66      9.91 o 
  -3   6   2      199.78      171.84      3.17 o 
  -2   6   2     5584.24     5844.00     40.89 o 
  -1   6   2     1523.61     1440.48     11.45 o 
   0   6   2     3360.82     3358.56     25.46 o 
   1   6   2     3335.00     3475.04     28.70 o 
   2   6   2     2379.13     2439.14     18.85 o 
   3   6   2      729.51      678.84      8.63 o 
   4   6   2      322.19      333.60      5.75 o 
   5   6   2      365.88      366.26      6.29 o 
   6   6   2       18.65       28.40      3.82 o 
   7   6   2       21.65       19.27      4.24 o 
   8   6   2       24.14       18.29      5.07 o 
   9   6   2       16.65       12.71      6.42 o 
  10   6   2       44.46       44.05      9.51 o 
  11   6   2       20.61       22.69     10.95 o 
  12   6   2       45.75       33.73     23.22 o 
 -11   7   2        6.65       -0.06     10.73 o 
 -10   7   2       68.97       69.84     11.05 o 
  -9   7   2      268.96      282.27     11.38 o 
  -8   7   2       87.77       88.38      6.14 o 
  -7   7   2      155.04      144.72      6.00 o 
  -6   7   2     1048.17     1012.57     11.84 o 
  -5   7   2       28.55       23.14      3.31 o 
  -4   7   2      157.13      140.68      3.75 o 
  -3   7   2        1.42       -2.01      2.01 o 
  -2   7   2       61.95       49.06      2.25 o 
  -1   7   2        1.37        0.15      2.21 o 
   0   7   2       84.59      104.92      3.87 o 
   1   7   2     1712.37     1716.20     15.62 o 
   2   7   2       23.73       28.17      2.62 o 
   3   7   2        3.42       10.01      2.31 o 
   4   7   2      350.49      384.38      7.60 o 
   5   7   2       16.56       11.84      3.77 o 
   6   7   2      199.29      225.91      6.70 o 
   7   7   2      186.21      173.10      6.89 o 
   8   7   2       70.96       58.13      7.70 o 
   9   7   2        7.18       10.27      7.97 o 
  10   7   2        5.73       15.15     15.31 o 
  11   7   2       35.48       15.75     16.89 o 
 -11   8   2      106.46      143.45     15.31 o 
 -10   8   2        5.18       21.66     12.53 o 
  -9   8   2       53.22       37.75     11.48 o 
  -8   8   2      100.89      105.69      8.83 o 
  -7   8   2      611.52      622.09     12.43 o 
  -6   8   2     1764.90     1730.83     23.61 o 
  -5   8   2     2105.34     2042.22     22.93 o 
  -4   8   2     1896.90     1984.31     20.55 o 
  -3   8   2      622.27      592.40      8.32 o 
  -2   8   2      945.72      932.50      9.55 o 
  -1   8   2     1461.57     1373.12     14.64 o 
   0   8   2      600.64      588.19      8.42 o 
   1   8   2       55.11       58.49      4.63 o 
   2   8   2     1782.95     1768.23     16.86 o 
   3   8   2      314.98      309.60      6.76 o 
   4   8   2       98.19       81.17      4.80 o 
   5   8   2     1461.00     1401.70     18.93 o 
   6   8   2       20.03       13.30      5.74 o 
   7   8   2      111.90      100.89     12.66 o 
   8   8   2        2.65       -7.51      7.51 o 
   9   8   2      347.48      318.89     13.55 o 
  10   8   2       50.24       51.46     14.46 o 
  11   8   2       14.37       42.34     18.26 o 
 -11   9   2       38.54       65.61     18.83 o 
 -10   9   2       45.83       58.81     13.36 o 
  -9   9   2       64.82       84.15     11.78 o 
  -8   9   2      424.55      412.37     14.53 o 
  -7   9   2      380.20      386.50     14.54 o 
  -6   9   2      366.06      322.97     10.23 o 
  -5   9   2       39.99       37.08      6.21 o 
  -4   9   2      899.94      825.94     13.26 o 
  -3   9   2       11.26       17.10      4.41 o 
  -2   9   2     1750.69     1768.45     17.28 o 
  -1   9   2     1331.71     1327.95     14.75 o 
   0   9   2      600.98      609.62      9.37 o 
   1   9   2       39.58       33.39      4.04 o 
   2   9   2      948.18      942.54     11.30 o 
   3   9   2     3885.95     3917.77     39.32 o 
   4   9   2     2742.47     2741.86     29.20 o 
   5   9   2     2950.25     2854.09     39.81 o 
   6   9   2     2515.21     2450.65     32.46 o 
   7   9   2     1573.43     1525.17     23.61 o 
   8   9   2      613.91      632.23     18.00 o 
   9   9   2      453.08      468.86     18.97 o 
  10   9   2      155.00      164.43     16.92 o 
  11   9   2      130.23      149.16     17.95 o 
 -10  10   2       19.80       22.06     27.65 o 
  -9  10   2      412.37      439.81     19.44 o 
  -8  10   2      311.70      313.43     13.90 o 
  -7  10   2      578.67      569.06     15.18 o 
  -6  10   2     1911.30     1838.07     24.44 o 
  -5  10   2     1287.15     1247.44     19.84 o 
  -4  10   2      723.71      697.28     13.54 o 
  -3  10   2     4490.47     4389.41     44.17 o 
  -2  10   2      166.88      190.56      7.93 o 
  -1  10   2       27.33       26.80      4.76 o 
   0  10   2      971.06      915.95     13.61 o 
   1  10   2       54.58       61.38      5.17 o 
   2  10   2     2073.47     2070.90     22.27 o 
   3  10   2     2535.94     2515.55     36.51 o 
   4  10   2     1314.15     1336.27     20.20 o 
   5  10   2       10.28       -4.16      8.06 o 
   6  10   2       65.08       77.59      9.73 o 
   7  10   2       26.96       33.70      9.79 o 
   8  10   2       90.19       97.84     12.11 o 
   9  10   2       31.16       16.26     15.88 o 
  10  10   2       18.81       17.95     14.75 o 
  -9  11   2       39.16       83.76     16.64 o 
  -8  11   2       84.29       49.46     16.76 o 
  -7  11   2        5.28       -8.44     11.34 o 
  -6  11   2      304.17      280.61     13.90 o 
  -5  11   2        0.91        0.63      7.82 o 
  -4  11   2       17.10       18.79      7.71 o 
  -3  11   2      510.89      492.48     17.61 o 
  -2  11   2        4.11       -3.17      5.86 o 
  -1  11   2      674.78      633.09     13.14 o 
   0  11   2       47.87       32.81      6.37 o 
   1  11   2       14.53       12.11      6.17 o 
   2  11   2        3.95       -4.52      6.39 o 
   3  11   2       38.31       33.33      6.58 o 
   4  11   2      483.04      448.59     11.84 o 
   5  11   2      364.59      354.00     13.61 o 
   6  11   2      288.70      278.74     13.13 o 
   7  11   2       42.86       40.60     10.59 o 
   8  11   2      323.91      315.22     17.61 o 
   9  11   2      193.33      207.06     15.67 o 
  -9  12   2      121.59      121.10     20.93 o 
  -8  12   2       14.93       26.04     12.35 o 
  -7  12   2        9.19       11.37      9.87 o 
  -6  12   2        2.12        1.24      9.75 o 
  -5  12   2      157.29      154.21     10.69 o 
  -4  12   2      258.04      268.90     10.33 o 
  -3  12   2      203.65      197.97      9.47 o 
  -2  12   2      279.94      261.66      9.87 o 
  -1  12   2      416.76      391.78     11.51 o 
   0  12   2      736.32      711.93     14.35 o 
   1  12   2      152.17      158.80      8.66 o 
   2  12   2      107.45      112.84      8.84 o 
   3  12   2        4.29        2.57      6.92 o 
   4  12   2       72.94       77.05      8.34 o 
   5  12   2      109.00      119.06     11.39 o 
   6  12   2       65.62       67.88     11.25 o 
   7  12   2       61.22       60.24     11.69 o 
   8  12   2       11.55       18.02      9.72 o 
   9  12   2        1.60        9.66     27.64 o 
  -8  13   2       42.27       63.61     16.32 o 
  -7  13   2       35.97       39.26     11.67 o 
  -6  13   2        5.05       18.48     10.34 o 
  -5  13   2        8.21        9.26      9.37 o 
  -4  13   2        0.92        4.31      8.71 o 
  -3  13   2        8.78       12.14      7.91 o 
  -2  13   2       99.29      110.17      9.37 o 
  -1  13   2       80.15       74.02      8.40 o 
   0  13   2      459.72      438.36     12.82 o 
   1  13   2      981.83      994.12     19.21 o 
   2  13   2      303.35      301.83     13.80 o 
   3  13   2      652.48      603.12     15.95 o 
   4  13   2      823.16      846.60     16.85 o 
   5  13   2      652.35      604.28     47.52 o 
   6  13   2      642.56      599.47     19.56 o 
   7  13   2      170.70      174.13     16.08 o 
   8  13   2      148.72      183.59     18.62 o 
  -7  14   2       39.91       57.30     16.64 o 
  -6  14   2      825.72      895.37     22.67 o 
  -5  14   2      695.57      723.19     20.70 o 
  -4  14   2      165.91      174.58     11.89 o 
  -3  14   2     1240.16     1283.27     29.68 o 
  -2  14   2      715.98      687.06     17.15 o 
  -1  14   2      700.51      692.15     17.21 o 
   0  14   2      794.38      827.21     18.59 o 
   1  14   2      504.01      499.04     15.38 o 
   2  14   2      706.52      708.66     17.83 o 
   3  14   2      579.43      568.53     16.65 o 
   4  14   2       36.25       26.59      9.75 o 
   5  14   2      192.89      210.19     14.08 o 
   6  14   2        0.60        5.98     11.58 o 
   7  14   2        1.31        4.44     14.86 o 
  -5  15   2       36.29       35.22     15.53 o 
  -4  15   2       11.84       16.98     11.29 o 
  -3  15   2      358.64      372.49     14.54 o 
  -2  15   2        2.42        1.59      9.94 o 
  -1  15   2      295.86      289.88     13.55 o 
   0  15   2       31.65       43.05     10.26 o 
   1  15   2       20.90       23.20     10.06 o 
   2  15   2      273.50      276.73     14.20 o 
   3  15   2      204.34      209.54     12.69 o 
   4  15   2      407.11      413.61     16.85 o 
   5  15   2       72.33       57.07     13.54 o 
  -3  16   2       67.51       57.65     12.16 o 
  -2  16   2       12.62      -11.43     12.85 o 
  -1  16   2        3.13      -11.24     17.09 o 
   0  16   2      109.95      115.15     14.43 o 
   1  16   2       24.09       28.87     12.67 o 
   2  16   2        7.13        7.59     11.69 o 
   3  16   2       75.23       65.65     13.73 o 
 -13   1   3       22.05       20.71     12.20 o 
 -12   1   3       43.64       51.64     13.83 o 
 -11   1   3      473.27      473.05     14.34 o 
 -10   1   3      243.27      229.06      9.34 o 
  -9   1   3      193.65      189.78      7.63 o 
  -8   1   3      811.06      780.97     11.67 o 
  -7   1   3       17.37       17.95      4.07 o 
  -6   1   3      676.34      655.32     12.56 o 
  -5   1   3     7605.15     7938.73     66.16 o 
  -4   1   3      946.48      899.07      9.40 o 
  -3   1   3     5219.53     5212.75     41.36 o 
  -2   1   3     1128.15     1119.55     10.71 o 
  -1   1   3      338.76      286.29      3.61 o 
   0   1   3     2038.14     2328.64     37.26 o 
   1   1   3     3495.74     3867.71     50.43 o 
   2   1   3    22506.09    24393.20    205.21 o 
   3   1   3      391.60      472.12      4.49 o 
   4   1   3      411.39      396.37      4.98 o 
   5   1   3        0.61       -1.33      1.83 o 
   6   1   3      451.86      406.49      6.02 o 
   7   1   3        3.02        5.04      3.22 o 
   8   1   3      423.74      405.31     10.43 o 
   9   1   3      318.60      329.63     10.93 o 
  10   1   3        9.22       -0.69      5.19 o 
  11   1   3      411.56      375.25     21.04 o 
  12   1   3        9.09       15.07     13.86 o 
  13   1   3       20.61        8.89     15.35 o 
 -13   2   3       21.35       22.64     24.65 o 
 -12   2   3      244.89      256.15     14.12 o 
 -11   2   3        6.52       -2.81      7.64 o 
 -10   2   3      286.70      290.38      9.95 o 
  -9   2   3        3.84        6.31      3.02 o 
  -8   2   3      138.23      121.69      6.17 o 
  -7   2   3       12.39        6.62      4.25 o 
  -6   2   3       62.39       56.86      3.54 o 
  -5   2   3      140.02      152.08      4.16 o 
  -4   2   3     1946.52     2083.50     17.97 o 
  -3   2   3     2635.12     2738.09     21.50 o 
  -2   2   3     9870.50    10778.28     92.37 o 
  -1   2   3    11819.58    12290.75     95.41 o 
   0   2   3      121.25      122.25      3.81 o 
   1   2   3    13103.03    13523.04    160.84 o 
   2   2   3      925.58      849.97     10.44 o 
   3   2   3     4849.29     5058.34     42.31 o 
   4   2   3    18419.63    19282.34    154.81 o 
   5   2   3     1048.48      867.38      7.41 o 
   6   2   3     8104.54     7904.51     55.42 o 
   7   2   3     4057.36     4007.82     32.44 o 
   8   2   3      544.19      543.36      9.61 o 
   9   2   3     1228.32     1235.88     18.68 o 
  10   2   3       20.97       22.27      8.15 o 
  11   2   3        8.54        2.12      9.06 o 
  12   2   3      108.04      151.43     16.05 o 
  13   2   3       47.25       40.42     24.79 o 
 -12   3   3        1.80        8.01     11.06 o 
 -11   3   3       89.78       81.88      8.80 o 
 -10   3   3      412.24      421.50     10.96 o 
  -9   3   3       37.15       36.29      6.22 o 
  -8   3   3     1550.22     1508.23     18.06 o 
  -7   3   3     1595.12     1577.55     16.74 o 
  -6   3   3     1091.90     1036.47     11.43 o 
  -5   3   3     3110.44     3050.02     22.54 o 
  -4   3   3     6940.73     7222.68     50.20 o 
  -3   3   3     5366.25     5367.34     40.54 o 
  -2   3   3     7987.78     8007.55     72.91 o 
  -1   3   3     2417.84     2372.87     26.70 o 
   0   3   3     2643.59     2619.39     21.38 o 
   1   3   3       56.60       59.76      1.66 o 
   2   3   3      401.52      440.42      4.69 o 
   3   3   3     1970.93     2195.66     23.72 o 
   4   3   3      159.35      168.74      3.95 o 
   5   3   3      586.55      610.14      7.29 o 
   6   3   3      129.10      130.99      4.01 o 
   7   3   3      215.46      196.53      5.36 o 
   8   3   3     1020.10      909.24     12.50 o 
   9   3   3      707.38      719.76     13.55 o 
  10   3   3      121.23      125.33      9.55 o 
  11   3   3       11.04        4.09      9.17 o 
  12   3   3        3.58       10.35     15.98 o 
 -12   4   3      160.17      159.25     12.97 o 
 -11   4   3       31.78       25.36      8.25 o 
 -10   4   3      114.23      107.16      7.95 o 
  -9   4   3       24.23       15.43      6.09 o 
  -8   4   3       25.10       18.53      5.31 o 
  -7   4   3       53.09       56.91      5.03 o 
  -6   4   3       37.74       45.23      3.46 o 
  -5   4   3      888.04      897.57      7.95 o 
  -4   4   3       15.72       19.88      1.90 o 
  -3   4   3      593.40      540.32      5.68 o 
  -2   4   3     2956.87     3377.55     27.39 o 
  -1   4   3     2265.47     2377.43     18.15 o 
   0   4   3      156.21      136.23      2.74 o 
   1   4   3     1498.93     1523.35     11.93 o 
   2   4   3       82.34       75.18      2.87 o 
   3   4   3      320.91      317.88      4.49 o 
   4   4   3     1248.08     1301.14     14.16 o 
   5   4   3      508.13      515.96      8.22 o 
   6   4   3      168.53      157.83      5.01 o 
   7   4   3     1900.52     1818.29     17.64 o 
   8   4   3       12.70       23.57      4.43 o 
   9   4   3       12.44       11.42      7.60 o 
  10   4   3       59.17       70.67      9.04 o 
  11   4   3        9.69       23.73      9.70 o 
  12   4   3      413.18      427.44     20.27 o 
 -12   5   3        0.62       -4.81     11.14 o 
 -11   5   3        1.87       -0.34      7.98 o 
 -10   5   3      131.97      124.28      8.35 o 
  -9   5   3      278.53      291.44      9.16 o 
  -8   5   3      123.55      127.55      6.39 o 
  -7   5   3      507.20      477.59      8.83 o 
  -6   5   3        5.82        3.25      2.78 o 
  -5   5   3      413.93      410.35      5.51 o 
  -4   5   3     1322.18     1321.21     11.38 o 
  -3   5   3      109.64      158.86      4.02 o 
  -2   5   3        4.90        8.77      1.88 o 
  -1   5   3     2972.04     3330.74     24.10 o 
   0   5   3      992.81     1051.72      9.52 o 
   1   5   3        1.74        6.50      1.54 o 
   2   5   3       78.95       87.18      2.31 o 
   3   5   3      155.75      147.19      3.43 o 
   4   5   3        1.52       11.77      3.00 o 
   5   5   3      236.97      252.98      5.48 o 
   6   5   3       63.28       58.00      3.80 o 
   7   5   3      142.92      129.04      5.11 o 
   8   5   3      118.18      114.93      6.16 o 
   9   5   3       21.50       20.14      7.07 o 
  10   5   3      117.16       97.21      9.74 o 
  11   5   3      160.93      156.00     11.50 o 
  12   5   3        7.56       18.85     14.98 o 
 -12   6   3       73.78       92.56     18.90 o 
 -11   6   3      152.38      151.60      9.52 o 
 -10   6   3       29.28       29.41      7.06 o 
  -9   6   3      190.54      209.93      8.13 o 
  -8   6   3       78.28       91.80      6.23 o 
  -7   6   3       92.73       76.07      4.74 o 
  -6   6   3        0.87        1.75      3.10 o 
  -5   6   3      705.22      712.58      8.10 o 
  -4   6   3       55.75       55.52      2.58 o 
  -3   6   3     1058.71     1030.65      8.28 o 
  -2   6   3      941.52      978.92      9.39 o 
  -1   6   3     2978.65     3052.17     24.28 o 
   0   6   3     3331.14     3265.68     27.15 o 
   1   6   3     4397.33     4447.85     40.05 o 
   2   6   3     4503.13     4476.54     35.78 o 
   3   6   3     4116.98     3976.30     37.38 o 
   4   6   3     1783.49     1765.75     20.73 o 
   5   6   3     4501.22     4352.89     56.08 o 
   6   6   3     1760.35     1729.43     18.71 o 
   7   6   3     1528.32     1484.49     19.07 o 
   8   6   3      459.53      505.86     11.33 o 
   9   6   3        8.00        4.89      6.56 o 
  10   6   3      289.45      288.17     12.61 o 
  11   6   3       24.20       32.04     11.09 o 
  12   6   3        3.47       24.47     18.62 o 
 -11   7   3       56.23       66.11     11.83 o 
 -10   7   3      522.96      527.15     15.17 o 
  -9   7   3      417.33      436.37     12.93 o 
  -8   7   3      523.58      546.61     12.03 o 
  -7   7   3      917.39      939.30     11.42 o 
  -6   7   3      716.61      701.84      9.33 o 
  -5   7   3     2434.52     2320.45     19.06 o 
  -4   7   3     1997.38     1868.54     15.94 o 
  -3   7   3     3339.12     3290.23     23.35 o 
  -2   7   3     3687.73     3634.21     28.40 o 
  -1   7   3     1091.76     1028.76     11.14 o 
   0   7   3     2163.82     2026.41     18.76 o 
   1   7   3     1530.12     1431.34     14.22 o 
   2   7   3      364.80      364.85      6.27 o 
   3   7   3      125.82      150.19      3.89 o 
   4   7   3      301.20      301.42      6.07 o 
   5   7   3      118.12      138.18      7.07 o 
   6   7   3      162.30      141.52      6.24 o 
   7   7   3      105.83      101.89      6.86 o 
   8   7   3       72.73       81.49      8.08 o 
   9   7   3      413.80      386.00     15.78 o 
  10   7   3       34.14       37.13     11.55 o 
  11   7   3        7.70       27.47     13.88 o 
 -11   8   3        0.23       17.13     13.64 o 
 -10   8   3      110.77      140.53     14.18 o 
  -9   8   3        1.30        5.19      9.61 o 
  -8   8   3        2.50        2.24      6.83 o 
  -7   8   3      166.26      170.48      7.21 o 
  -6   8   3       33.83       26.64      5.52 o 
  -5   8   3       51.53       39.32      4.90 o 
  -4   8   3      243.71      257.24      6.54 o 
  -3   8   3      601.34      593.14      9.40 o 
  -2   8   3     1959.08     1962.04     19.12 o 
  -1   8   3     1454.31     1524.25     16.59 o 
   0   8   3     2217.37     2140.50     21.76 o 
   1   8   3     3044.64     2896.42     28.12 o 
   2   8   3     4599.56     4614.31     38.22 o 
   3   8   3      167.39      165.27      5.16 o 
   4   8   3     2885.00     2791.49     24.54 o 
   5   8   3     1013.24     1001.74     15.24 o 
   6   8   3      428.55      460.83     11.60 o 
   7   8   3     1214.62     1169.25     18.52 o 
   8   8   3      290.41      265.06     12.89 o 
   9   8   3      258.01      250.57     11.39 o 
  10   8   3        4.77       -7.83     13.97 o 
  11   8   3       81.60       90.97     19.21 o 
 -11   9   3       14.13       19.98     25.20 o 
 -10   9   3       69.86       61.87     19.54 o 
  -9   9   3       14.62       18.52     11.58 o 
  -8   9   3       99.02      103.96     12.61 o 
  -7   9   3       84.13       88.60     10.30 o 
  -6   9   3       28.01       44.59      6.63 o 
  -5   9   3        0.10        0.31      5.77 o 
  -4   9   3       40.83       29.19      5.71 o 
  -3   9   3      530.17      527.11      9.53 o 
  -2   9   3      468.97      479.44      8.32 o 
  -1   9   3      133.03      128.59      5.42 o 
   0   9   3       70.91       74.74      4.78 o 
   1   9   3      344.05      326.38      7.60 o 
   2   9   3     1002.99      940.61     11.85 o 
   3   9   3       17.38       11.17      5.06 o 
   4   9   3      174.05      140.80      6.40 o 
   5   9   3      172.66      169.88      8.58 o 
   6   9   3      408.95      404.14     12.11 o 
   7   9   3       10.13        9.73      7.92 o 
   8   9   3       17.80       11.61      9.32 o 
   9   9   3       93.29       66.01     11.10 o 
  10   9   3       19.68       10.24     14.62 o 
  11   9   3       17.35       56.83     25.21 o 
 -10  10   3       42.72       57.29     19.51 o 
  -9  10   3       25.12       10.26     13.09 o 
  -8  10   3       54.80       69.66     13.03 o 
  -7  10   3       30.07       28.71      7.94 o 
  -6  10   3        0.96       -0.84      6.88 o 
  -5  10   3       45.93       26.35      9.39 o 
  -4  10   3      180.56      163.79      7.28 o 
  -3  10   3      339.80      350.33     10.07 o 
  -2  10   3      397.10      352.59      9.16 o 
  -1  10   3       10.34        6.46      4.92 o 
   0  10   3     3040.39     2942.43     31.34 o 
   1  10   3      274.80      273.99      8.56 o 
   2  10   3      590.25      577.26     11.95 o 
   3  10   3       55.80       64.63      5.86 o 
   4  10   3      201.23      201.65      7.67 o 
   5  10   3     1338.55     1322.69     43.15 o 
   6  10   3      367.07      374.83     14.04 o 
   7  10   3      166.31      169.11     11.92 o 
   8  10   3       92.88       93.99     10.44 o 
   9  10   3      148.87      165.40     14.67 o 
  10  10   3        0.75        6.77     17.48 o 
  -9  11   3       81.81      103.03     14.88 o 
  -8  11   3      176.14      136.27     12.23 o 
  -7  11   3      412.49      424.27     13.93 o 
  -6  11   3      436.23      441.33     12.60 o 
  -5  11   3     1637.95     1647.55     27.36 o 
  -4  11   3     1503.18     1509.86     21.27 o 
  -3  11   3     3639.36     3508.67     39.24 o 
  -2  11   3     1001.58     1024.75     16.42 o 
  -1  11   3     1814.59     1692.34     22.57 o 
   0  11   3      469.16      465.65     11.74 o 
   1  11   3       27.98       36.17      6.26 o 
   2  11   3      353.90      360.15     12.00 o 
   3  11   3       92.74       66.03      7.06 o 
   4  11   3       86.47       94.02      7.90 o 
   5  11   3       21.55       18.30      8.78 o 
   6  11   3       38.30       40.66     10.04 o 
   7  11   3       94.21       89.20     11.32 o 
   8  11   3      190.90      184.71     17.50 o 
   9  11   3       51.08       63.74     23.89 o 
  -9  12   3      133.21      178.82     36.18 o 
  -8  12   3       77.29       77.08     13.26 o 
  -7  12   3       92.91       71.92     11.87 o 
  -6  12   3       26.91       22.76      7.95 o 
  -5  12   3      117.29      108.75     10.02 o 
  -4  12   3      121.03      145.18     11.72 o 
  -3  12   3     1436.87     1468.34     21.38 o 
  -2  12   3      589.85      576.80     13.50 o 
  -1  12   3     1667.73     1640.79     22.73 o 
   0  12   3     1049.22     1029.19     17.47 o 
   1  12   3      830.16      779.14     16.48 o 
   2  12   3     1161.99     1145.93     19.78 o 
   3  12   3     1502.83     1536.02     27.24 o 
   4  12   3      644.94      655.97     15.93 o 
   5  12   3      353.11      359.87     18.79 o 
   6  12   3      774.18      745.61     24.33 o 
   7  12   3      289.72      267.88     14.67 o 
   8  12   3      218.21      222.09     14.41 o 
   9  12   3      357.47      365.48     27.22 o 
  -8  13   3      287.04      319.55     53.69 o 
  -7  13   3       20.49       22.94     10.67 o 
  -6  13   3       14.27       23.58     10.91 o 
  -5  13   3      421.92      422.17     15.90 o 
  -4  13   3      697.00      704.93     17.31 o 
  -3  13   3       59.58       69.28      9.27 o 
  -2  13   3      535.79      524.19     13.76 o 
  -1  13   3       39.62       35.66      8.00 o 
   0  13   3       88.27       86.61      8.34 o 
   1  13   3      208.08      204.23     11.31 o 
   2  13   3       21.29       20.99      8.40 o 
   3  13   3       13.48       19.53      8.54 o 
   4  13   3       11.81        6.37      8.01 o 
   5  13   3      165.58      172.39     21.34 o 
   6  13   3       59.96       63.74     11.82 o 
   7  13   3      110.48      134.27     13.39 o 
   8  13   3        7.37       16.61     18.43 o 
  -7  14   3        3.46      -21.60     26.48 o 
  -6  14   3      206.61      257.85     19.54 o 
  -5  14   3       44.31       63.59     10.89 o 
  -4  14   3       98.93      112.90     10.66 o 
  -3  14   3       62.07       73.36     10.61 o 
  -2  14   3       32.91       46.95      8.85 o 
  -1  14   3      124.42      139.55     10.60 o 
   0  14   3       10.52        5.08      8.76 o 
   1  14   3       22.36       34.02      9.41 o 
   2  14   3       93.94      106.51     10.50 o 
   3  14   3      118.34      123.99     15.14 o 
   4  14   3      368.01      378.46     14.28 o 
   5  14   3       97.19       80.06     12.52 o 
   6  14   3        6.91        3.87     11.37 o 
   7  14   3        6.32       11.38     19.17 o 
  -5  15   3      141.75      148.44     17.68 o 
  -4  15   3      393.22      420.36     15.48 o 
  -3  15   3      439.54      420.38     13.86 o 
  -2  15   3      141.55      139.73     10.59 o 
  -1  15   3      214.15      229.86     13.57 o 
   0  15   3      131.50      140.36     11.31 o 
   1  15   3        5.03        0.03      9.66 o 
   2  15   3      112.17      106.74     11.33 o 
   3  15   3      161.89      153.04     12.12 o 
   4  15   3        0.11       -4.27     11.19 o 
   5  15   3       11.91       18.91     12.94 o 
  -3  16   3       71.96       84.16     17.23 o 
  -2  16   3       30.68       39.03     10.90 o 
  -1  16   3     1284.87     1334.60     27.11 o 
   0  16   3      368.88      370.11     17.47 o 
   1  16   3      463.58      477.50     20.26 o 
   2  16   3      394.71      401.58     16.24 o 
   3  16   3      289.57      311.65     29.14 o 
 -13   0   4        8.27       28.05     17.54 o 
 -12   0   4      130.60      162.16     17.81 o 
 -11   0   4       16.84       32.76     11.34 o 
 -10   0   4      460.28      430.85     41.20 o 
  -9   0   4      868.34      833.21     20.63 o 
  -8   0   4      142.14      178.16     10.47 o 
  -7   0   4      224.83      194.49      9.66 o 
  -6   0   4      429.25      458.07     18.56 o 
  -5   0   4     2241.77     2108.58     27.70 o 
  -4   0   4      761.87      708.60     11.34 o 
  -3   0   4    27566.90    28875.44    329.95 o 
  -2   0   4     2737.81     2392.57     32.73 o 
  -1   0   4     8948.36     9536.10    183.95 o 
   0   0   4    42079.75    43665.59    724.89 o 
   1   0   4      333.98      447.79      9.94 o 
   2   0   4    10402.64    12036.59    127.06 o 
   3   0   4     2433.59     2544.22     31.07 o 
   4   0   4       15.70       37.41      7.39 o 
   5   0   4       44.37       33.09      3.01 o 
   6   0   4      140.46      111.26      7.15 o 
   7   0   4      367.62      338.81     10.00 o 
   8   0   4     1151.30     1075.08     24.52 o 
   9   0   4      657.67      656.86     21.06 o 
  10   0   4      448.62      395.59     17.97 o 
  11   0   4      455.89      457.86     20.48 o 
  12   0   4      168.60      159.08     23.32 o 
  13   0   4      219.31      239.52     26.39 o 
 -13   1   4        1.49      -12.74     12.74 o 
 -12   1   4      236.28      251.91     17.91 o 
 -11   1   4        0.11       -7.56      7.56 o 
 -10   1   4        1.99       -1.89      6.73 o 
  -9   1   4       63.56       62.31      6.33 o 
  -8   1   4      589.93      526.19     14.18 o 
  -7   1   4      270.01      286.70      9.56 o 
  -6   1   4      142.29      137.15      5.04 o 
  -5   1   4      581.52      540.48      8.48 o 
  -4   1   4     1184.98     1244.69     11.60 o 
  -3   1   4     2603.39     2574.68     21.26 o 
  -2   1   4     7760.17     8230.40     71.46 o 
  -1   1   4     6962.94     7094.48     70.46 o 
   0   1   4    25212.61    26714.85    329.72 o 
   1   1   4    27981.53    29866.24    454.65 o 
   2   1   4    15613.76    16702.08    129.36 o 
   3   1   4     2190.26     2220.32     17.59 o 
   4   1   4       54.46       43.05      2.02 o 
   5   1   4      660.17      630.77      6.87 o 
   6   1   4     1389.00     1325.86     12.90 o 
   7   1   4      101.07       93.86      4.83 o 
   8   1   4      493.58      531.63     11.15 o 
   9   1   4      231.36      242.34     10.50 o 
  10   1   4       45.32       61.58      8.49 o 
  11   1   4      290.57      288.26     12.64 o 
  12   1   4        1.15      -13.55     13.55 o 
  13   1   4       23.09       -1.90     22.11 o 
 -12   2   4        0.17       13.57     11.07 o 
 -11   2   4        5.47       10.58      7.79 o 
 -10   2   4       11.12        3.64      6.16 o 
  -9   2   4        8.93       15.10      4.95 o 
  -8   2   4       53.08       56.03      5.28 o 
  -7   2   4      147.92      149.30      5.90 o 
  -6   2   4        0.91       -2.98      3.38 o 
  -5   2   4      580.61      586.29      7.35 o 
  -4   2   4     1713.51     1715.87     15.28 o 
  -3   2   4        2.82        2.37      1.24 o 
  -2   2   4     1328.78     1347.09     12.76 o 
  -1   2   4     6214.65     6660.02     81.08 o 
   0   2   4     1341.25     1347.17     19.13 o 
   1   2   4      155.35      157.75      2.51 o 
   2   2   4     2589.17     3046.30     28.10 o 
   3   2   4      212.58      226.05      3.89 o 
   4   2   4     1778.05     2048.28     18.89 o 
   5   2   4      717.28      803.91      8.39 o 
   6   2   4       26.06       18.27      2.78 o 
   7   2   4      439.17      403.50      7.02 o 
   8   2   4       66.78       67.76      5.75 o 
   9   2   4      127.44      118.74      8.45 o 
  10   2   4      145.25      128.07      9.51 o 
  11   2   4       69.42       74.77     13.37 o 
  12   2   4      171.92      176.02     16.58 o 
 -12   3   4        1.61       24.31     11.30 o 
 -11   3   4       16.17        6.67      8.04 o 
 -10   3   4      293.67      313.01     10.03 o 
  -9   3   4      356.08      358.54      9.54 o 
  -8   3   4      285.99      287.88      8.15 o 
  -7   3   4      649.50      650.32     10.85 o 
  -6   3   4      172.59      164.55      7.82 o 
  -5   3   4       30.05       31.17      2.60 o 
  -4   3   4      548.83      560.46      6.09 o 
  -3   3   4      887.04      890.62      8.35 o 
  -2   3   4     1363.78     1375.91     15.69 o 
  -1   3   4      488.04      479.93      5.72 o 
   0   3   4     1604.84     1705.42     14.32 o 
   1   3   4      516.98      489.76      5.67 o 
   2   3   4     1843.02     1880.77     16.52 o 
   3   3   4     1852.67     1981.99     25.09 o 
   4   3   4     1259.89     1170.75     10.71 o 
   5   3   4      704.36      677.49      7.75 o 
   6   3   4     1461.76     1554.76     14.27 o 
   7   3   4      819.49      733.31      9.61 o 
   8   3   4      616.13      615.07     10.91 o 
   9   3   4      287.14      288.68     10.61 o 
  10   3   4        1.68        0.45      7.92 o 
  11   3   4        4.27        0.71      9.16 o 
  12   3   4       37.81       41.56     15.82 o 
 -12   4   4        5.27       14.31     11.13 o 
 -11   4   4      411.53      422.49     12.96 o 
 -10   4   4      434.73      441.84     11.33 o 
  -9   4   4      313.53      317.84      9.28 o 
  -8   4   4     1539.55     1477.06     18.07 o 
  -7   4   4     1035.58     1045.35     13.87 o 
  -6   4   4     2572.78     2586.42     20.88 o 
  -5   4   4     4709.20     4726.40     32.87 o 
  -4   4   4     2126.36     2136.18     17.80 o 
  -3   4   4     1294.43     1215.47     11.43 o 
  -2   4   4     3000.59     2941.70     22.11 o 
  -1   4   4       56.10       91.68      2.89 o 
   0   4   4       48.94       75.54      2.57 o 
   1   4   4      472.46      515.05      6.00 o 
   2   4   4      154.06      180.91      3.19 o 
   3   4   4     1370.92     1502.05     18.00 o 
   4   4   4      144.16      144.88      3.48 o 
   5   4   4      202.72      194.68      4.27 o 
   6   4   4      537.19      486.84      8.59 o 
   7   4   4      168.68      155.25      7.08 o 
   8   4   4     1200.42     1150.07     15.85 o 
   9   4   4      100.19      108.69     10.62 o 
  10   4   4      371.68      366.27     15.58 o 
  11   4   4      424.92      426.53     15.38 o 
  12   4   4       60.37       91.99     15.80 o 
 -12   5   4        0.19        2.97     11.36 o 
 -11   5   4       48.61       65.55      8.65 o 
 -10   5   4        6.25        9.24      7.05 o 
  -9   5   4      132.40      136.70      8.73 o 
  -8   5   4      259.55      256.89      7.73 o 
  -7   5   4      269.91      263.00      7.46 o 
  -6   5   4      673.13      657.37      8.07 o 
  -5   5   4       54.68       54.08      2.82 o 
  -4   5   4      513.42      547.59      5.79 o 
  -3   5   4     4835.19     5037.70     36.79 o 
  -2   5   4      713.00      591.80      6.23 o 
  -1   5   4     6672.73     6848.69     49.65 o 
   0   5   4    12530.64    12609.10     91.07 o 
   1   5   4     7632.01     7850.73     54.40 o 
   2   5   4     1666.94     1556.79     13.59 o 
   3   5   4     4989.21     4946.64     67.66 o 
   4   5   4     2382.55     2358.14     25.10 o 
   5   5   4     4899.74     5023.92     60.77 o 
   6   5   4     6624.92     6475.99     77.20 o 
   7   5   4     1210.57     1233.39     14.98 o 
   8   5   4      672.89      684.86     16.56 o 
   9   5   4      970.20      919.25     19.12 o 
  10   5   4       25.39       27.25      8.70 o 
  11   5   4      114.10      129.85     12.82 o 
  12   5   4        8.14       -9.02     20.07 o 
 -12   6   4       52.58       61.39     12.21 o 
 -11   6   4       28.91       41.24      8.41 o 
 -10   6   4      104.99      102.22      8.22 o 
  -9   6   4     1146.76     1132.06     15.70 o 
  -8   6   4      934.40      954.26     13.82 o 
  -7   6   4       61.13       62.88      4.80 o 
  -6   6   4      678.95      633.07      7.95 o 
  -5   6   4      178.61      199.35      4.82 o 
  -4   6   4       22.87       18.45      2.31 o 
  -3   6   4      943.88      976.50     10.12 o 
  -2   6   4        5.94        5.73      1.96 o 
  -1   6   4       66.29       64.01      2.50 o 
   0   6   4      671.88      765.13      7.17 o 
   1   6   4      370.82      407.96      5.57 o 
   2   6   4     1079.59     1172.63     16.06 o 
   3   6   4      167.40      200.85      5.50 o 
   4   6   4       26.55       32.75      3.24 o 
   5   6   4       49.60       54.62      3.81 o 
   6   6   4       22.50       26.28      4.67 o 
   7   6   4      533.68      508.02     11.42 o 
   8   6   4      332.73      313.04      9.71 o 
   9   6   4       91.23      102.94      7.98 o 
  10   6   4        5.30       10.72      9.84 o 
  11   6   4      221.18      234.99     21.27 o 
  12   6   4       21.71       17.60     18.81 o 
 -11   7   4        2.36       18.66     10.75 o 
 -10   7   4       16.14       19.69     10.06 o 
  -9   7   4       58.93       46.90      7.79 o 
  -8   7   4       95.67       93.77      6.52 o 
  -7   7   4        0.44        1.27      4.16 o 
  -6   7   4       64.84       56.98      4.21 o 
  -5   7   4      196.58      184.06      4.77 o 
  -4   7   4        2.72        1.53      2.14 o 
  -3   7   4       15.52       33.37      2.50 o 
  -2   7   4      376.09      382.48      5.83 o 
  -1   7   4     1661.91     1669.14     13.86 o 
   0   7   4      118.16      110.99      3.40 o 
   1   7   4      746.99      704.14      8.79 o 
   2   7   4      285.18      257.21      5.34 o 
   3   7   4       30.52       35.46      3.00 o 
   4   7   4        8.91        7.19      3.15 o 
   5   7   4       12.04       18.23      3.86 o 
   6   7   4      644.60      639.46     13.02 o 
   7   7   4       45.76       33.91      5.49 o 
   8   7   4        6.22       11.45      7.32 o 
   9   7   4       48.49       52.31      8.18 o 
  10   7   4        6.60        8.25     11.19 o 
  11   7   4       40.16       45.28     14.21 o 
 -11   8   4        1.90       13.50     13.26 o 
 -10   8   4       21.22       33.21     11.07 o 
  -9   8   4       78.44       78.05     10.49 o 
  -8   8   4      293.66      302.79     14.06 o 
  -7   8   4      259.57      275.15      8.20 o 
  -6   8   4      304.35      296.26      7.94 o 
  -5   8   4      185.75      195.37      6.81 o 
  -4   8   4      812.85      819.70     11.35 o 
  -3   8   4     1711.60     1711.43     17.41 o 
  -2   8   4     4003.72     3739.83     33.17 o 
  -1   8   4     1032.61     1018.55     11.60 o 
   0   8   4       39.48       40.04      4.56 o 
   1   8   4       12.01        8.54      3.78 o 
   2   8   4        1.85        4.74      4.16 o 
   3   8   4      100.87       96.34      4.86 o 
   4   8   4       99.91      105.35      4.53 o 
   5   8   4      443.98      399.83     10.57 o 
   6   8   4      261.14      270.99      8.96 o 
   7   8   4      223.32      205.02      9.09 o 
   8   8   4      652.19      618.66     17.53 o 
   9   8   4      168.43      165.76     10.41 o 
  10   8   4       56.37       46.50     14.39 o 
  11   8   4      195.62      216.90     33.85 o 
 -10   9   4       39.73       53.48     16.00 o 
  -9   9   4       59.73       65.18     15.07 o 
  -8   9   4       15.41        3.85      8.63 o 
  -7   9   4       89.97       81.54      7.85 o 
  -6   9   4      159.31      171.00      8.98 o 
  -5   9   4      448.53      453.12     12.48 o 
  -4   9   4     1196.15     1141.67     15.60 o 
  -3   9   4     1208.27     1251.61     16.31 o 
  -2   9   4      923.14     1022.62     12.26 o 
  -1   9   4     8044.54     7861.54     69.96 o 
   0   9   4     2915.81     2838.43     28.21 o 
   1   9   4     1590.43     1632.76     18.17 o 
   2   9   4     6678.43     6548.04     56.24 o 
   3   9   4     1217.45     1256.97     17.09 o 
   4   9   4     4587.71     4650.37     54.98 o 
   5   9   4      691.58      683.46     14.94 o 
   6   9   4      746.30      740.69     16.02 o 
   7   9   4     1068.43     1051.12     20.56 o 
   8   9   4       72.86       83.53      9.83 o 
   9   9   4      112.90      123.97     11.90 o 
  10   9   4       27.84       36.84     15.55 o 
 -10  10   4      288.45      306.68     23.92 o 
  -9  10   4       15.29       16.31     12.03 o 
  -8  10   4       51.81       64.35     10.51 o 
  -7  10   4      112.60      122.40      8.93 o 
  -6  10   4      432.87      418.16     13.01 o 
  -5  10   4      654.96      658.76     13.44 o 
  -4  10   4      260.91      261.27      8.34 o 
  -3  10   4     1196.37     1213.19     16.37 o 
  -2  10   4        7.57        6.07      4.46 o 
  -1  10   4     1315.96     1252.00     16.83 o 
   0  10   4      767.02      686.99     12.00 o 
   1  10   4        8.28       11.49      5.44 o 
   2  10   4      463.99      469.52     12.09 o 
   3  10   4        6.24        5.92      5.67 o 
   4  10   4      109.16      119.78      7.24 o 
   5  10   4        4.39        8.04      7.93 o 
   6  10   4      199.02      207.03     15.93 o 
   7  10   4      280.24      261.84     12.99 o 
   8  10   4       64.12       85.66     12.02 o 
   9  10   4      416.77      418.27     31.84 o 
  10  10   4      144.50      150.14     13.41 o 
  -9  11   4      188.52      192.87     16.06 o 
  -8  11   4        9.05       21.70     10.54 o 
  -7  11   4      148.04      133.37      9.72 o 
  -6  11   4      139.83      133.28      9.93 o 
  -5  11   4        3.90        1.18      7.06 o 
  -4  11   4      936.40      901.53     14.68 o 
  -3  11   4       21.99       22.99      6.64 o 
  -2  11   4       82.26       77.11      7.03 o 
  -1  11   4      517.03      501.33     11.85 o 
   0  11   4        5.14       11.73      5.85 o 
   1  11   4     1021.64      957.19     16.07 o 
   2  11   4      233.56      223.82      9.36 o 
   3  11   4        4.68       -5.98      5.98 o 
   4  11   4      138.60      159.06      8.22 o 
   5  11   4      555.50      555.79     16.87 o 
   6  11   4       51.12       48.32     10.20 o 
   7  11   4       67.76       74.24     11.20 o 
   8  11   4       81.35       82.84     12.03 o 
   9  11   4        1.92       -2.17     16.24 o 
  -8  12   4      371.38      397.01     18.42 o 
  -7  12   4      272.33      286.29     16.23 o 
  -6  12   4       32.41       45.03      9.42 o 
  -5  12   4      384.57      393.18     13.44 o 
  -4  12   4      190.32      197.05     10.74 o 
  -3  12   4        7.37       14.01      7.15 o 
  -2  12   4      110.47      100.54      7.86 o 
  -1  12   4      228.15      216.95      9.37 o 
   0  12   4       80.27       63.28      7.54 o 
   1  12   4      108.35      100.09      8.65 o 
   2  12   4       15.49       -0.52      7.36 o 
   3  12   4       64.33       80.09      8.76 o 
   4  12   4      136.33      133.44      9.02 o 
   5  12   4       97.61       86.85     11.02 o 
   6  12   4       14.16       11.16     10.34 o 
   7  12   4       77.41       71.87     11.96 o 
   8  12   4        9.79       20.36     11.59 o 
  -8  13   4        2.55       16.29     20.77 o 
  -7  13   4       78.31       82.71     12.34 o 
  -6  13   4      183.69      209.45     13.88 o 
  -5  13   4       41.86       46.96     11.50 o 
  -4  13   4      122.72      125.55     19.56 o 
  -3  13   4      106.83       95.94      8.67 o 
  -2  13   4      324.55      320.25     14.41 o 
  -1  13   4     1116.22     1069.99     20.79 o 
   0  13   4      672.24      651.78     18.33 o 
   1  13   4     1383.87     1347.66     22.49 o 
   2  13   4     1157.33     1151.56     20.96 o 
   3  13   4      344.00      339.76     12.76 o 
   4  13   4      998.66     1016.56     22.80 o 
   5  13   4      405.07      394.56     19.75 o 
   6  13   4      249.39      258.66     14.51 o 
   7  13   4      688.11      702.03     36.39 o 
   8  13   4      308.01      359.85     26.56 o 
  -6  14   4      687.58      695.03     20.05 o 
  -5  14   4       16.01       13.14     10.08 o 
  -4  14   4       43.14       15.47      9.75 o 
  -3  14   4      580.52      572.80     17.34 o 
  -2  14   4      371.28      405.81     19.35 o 
  -1  14   4       80.14       81.69      9.89 o 
   0  14   4      110.89      106.04      9.97 o 
   1  14   4        4.20       -0.41      8.94 o 
   2  14   4       35.22       25.29      9.18 o 
   3  14   4       32.44       30.27     10.83 o 
   4  14   4        1.04        9.80      8.81 o 
   5  14   4       67.89       76.27     13.20 o 
   6  14   4       53.72       65.62     13.55 o 
  -5  15   4        4.39      -12.45     12.45 o 
  -4  15   4      559.46      588.11     18.95 o 
  -3  15   4       12.84       18.31      9.40 o 
  -2  15   4      165.01      181.81     11.04 o 
  -1  15   4      907.85      945.81     22.17 o 
   0  15   4       38.86       41.35     10.98 o 
   1  15   4      370.28      384.36     14.69 o 
   2  15   4      200.18      191.16     17.04 o 
   3  15   4      205.47      211.87     12.90 o 
   4  15   4      407.73      433.02     20.11 o 
   5  15   4      308.54      363.15     37.71 o 
  -3  16   4       12.45        8.08     13.79 o 
  -2  16   4       21.68       27.53     10.40 o 
  -1  16   4        0.82       10.42     11.41 o 
   0  16   4       11.98       12.12     11.58 o 
   1  16   4      113.18      138.86     12.08 o 
   2  16   4       11.02       10.10     10.73 o 
   3  16   4       40.86       48.79     12.06 o 
 -12   1   5      102.32      125.15     12.76 o 
 -11   1   5      124.97      119.73      9.17 o 
 -10   1   5      200.37      211.06      9.23 o 
  -9   1   5        5.91       13.25      5.84 o 
  -8   1   5      254.12      264.92      7.89 o 
  -7   1   5      924.05      853.69     13.06 o 
  -6   1   5     1270.31     1314.28     17.30 o 
  -5   1   5      286.48      253.56      6.13 o 
  -4   1   5      455.37      574.61      6.72 o 
  -3   1   5      192.20      157.95      3.10 o 
  -2   1   5      118.40      139.89      2.64 o 
  -1   1   5    10113.54    10755.63    108.24 o 
   0   1   5       20.91       36.84      1.75 o 
   1   1   5      283.28      320.09      6.95 o 
   2   1   5       14.55       15.49      1.35 o 
   3   1   5      703.67      667.21      6.78 o 
   4   1   5     2256.76     2353.00     18.17 o 
   5   1   5     2305.07     2339.20     18.97 o 
   6   1   5       10.41        8.03      2.48 o 
   7   1   5     1787.18     1757.26     24.35 o 
   8   1   5      649.00      648.97     13.58 o 
   9   1   5       80.07       72.39      7.63 o 
  10   1   5      419.42      419.82     13.20 o 
  11   1   5      159.27      184.98     11.31 o 
  12   1   5       44.65       34.06     14.64 o 
 -12   2   5        3.02       -2.02     11.05 o 
 -11   2   5       49.92       44.64      8.35 o 
 -10   2   5       30.36       31.50      7.46 o 
  -9   2   5      410.92      374.61      9.71 o 
  -8   2   5        5.74        8.56      5.19 o 
  -7   2   5      589.53      582.67     10.89 o 
  -6   2   5     3170.24     3121.14     29.94 o 
  -5   2   5     3040.22     3150.67     24.31 o 
  -4   2   5     2321.05     2418.19     19.79 o 
  -3   2   5     4004.92     3875.95     30.09 o 
  -2   2   5      225.11      166.15      2.83 o 
  -1   2   5     9378.63     9526.23     97.20 o 
   0   2   5    29400.50    30790.36    329.01 o 
   1   2   5     7737.16     7829.41     79.74 o 
   2   2   5    12135.10    12624.46    127.80 o 
   3   2   5     7499.18     7647.56     77.50 o 
   4   2   5     7993.64     8337.39     55.55 o 
   5   2   5     3288.78     3443.33     27.20 o 
   6   2   5     1383.54     1362.62     13.30 o 
   7   2   5      598.43      573.19     10.96 o 
   8   2   5      334.59      306.47      9.01 o 
   9   2   5       34.61       46.67      7.57 o 
  10   2   5        1.24        9.29      8.00 o 
  11   2   5        1.11       -7.30      9.00 o 
  12   2   5       36.58       -0.30     14.40 o 
 -12   3   5        4.82       -4.21     11.07 o 
 -11   3   5      421.08      446.13     12.74 o 
 -10   3   5      173.04      170.06     10.44 o 
  -9   3   5      170.12      192.17      8.00 o 
  -8   3   5     1821.15     1763.14     21.64 o 
  -7   3   5      395.38      393.12      9.01 o 
  -6   3   5      507.60      523.42      8.24 o 
  -5   3   5      733.64      690.19      7.53 o 
  -4   3   5       34.53       54.82      2.13 o 
  -3   3   5      139.67      116.27      3.05 o 
  -2   3   5     2729.72     2769.48     32.00 o 
  -1   3   5      207.05      199.25      3.28 o 
   0   3   5       25.61       21.49      1.33 o 
   1   3   5     2660.39     2929.64     23.68 o 
   2   3   5      455.49      487.38      7.35 o 
   3   3   5     2825.95     2912.05     30.07 o 
   4   3   5       14.57       18.37      2.82 o 
   5   3   5     1310.51     1278.53     13.50 o 
   6   3   5     6254.73     6277.89     50.40 o 
   7   3   5       23.56       23.43      4.15 o 
   8   3   5      687.19      672.78     10.87 o 
   9   3   5     1166.43     1126.91     19.39 o 
  10   3   5      247.98      243.95     11.22 o 
  11   3   5      185.15      191.40     11.71 o 
  12   3   5       40.00       48.82     15.11 o 
 -12   4   5       11.08        6.83     11.36 o 
 -11   4   5       19.39        9.10      7.92 o 
 -10   4   5       56.34       76.45      7.81 o 
  -9   4   5      172.07      167.10      7.94 o 
  -8   4   5      244.82      232.77      9.65 o 
  -7   4   5     1227.77     1188.06     15.16 o 
  -6   4   5     2529.75     2465.89     20.95 o 
  -5   4   5      169.49      148.51      4.11 o 
  -4   4   5      748.23      745.32      8.10 o 
  -3   4   5      982.65     1011.65      9.01 o 
  -2   4   5       56.26       44.99      1.82 o 
  -1   4   5     8395.72     9337.89     69.43 o 
   0   4   5       39.33       64.75      1.99 o 
   1   4   5     1112.09     1048.93      9.41 o 
   2   4   5      998.86     1013.08      9.53 o 
   3   4   5     1183.54     1250.10     12.62 o 
   4   4   5     3168.53     3335.04     39.81 o 
   5   4   5      444.37      445.30      6.18 o 
   6   4   5       16.73       16.40      3.43 o 
   7   4   5      118.85      138.05      5.59 o 
   8   4   5       45.72       47.49      5.72 o 
   9   4   5      274.89      255.07     11.49 o 
  10   4   5       24.86       27.18      8.67 o 
  11   4   5        1.20       -1.49      9.38 o 
  12   4   5        1.13       12.42     14.69 o 
 -12   5   5        1.41       11.16     11.40 o 
 -11   5   5       31.28       33.30      8.32 o 
 -10   5   5        1.24        0.97      7.07 o 
  -9   5   5      158.50      143.97      7.85 o 
  -8   5   5      882.05      895.78     14.96 o 
  -7   5   5       22.85       27.49      5.11 o 
  -6   5   5       55.92       44.64      3.01 o 
  -5   5   5      214.46      231.34      4.47 o 
  -4   5   5      108.47      106.89      3.35 o 
  -3   5   5      379.07      320.78      4.47 o 
  -2   5   5      730.83      812.17      7.91 o 
  -1   5   5      325.39      325.37      3.76 o 
   0   5   5      540.65      591.20      6.21 o 
   1   5   5       59.62       60.31      2.04 o 
   2   5   5      971.13     1016.26     10.90 o 
   3   5   5      723.70      761.88      7.30 o 
   4   5   5       22.26       18.54      2.63 o 
   5   5   5      282.83      261.65      5.40 o 
   6   5   5        3.19        5.47      3.70 o 
   7   5   5      730.47      716.01     11.18 o 
   8   5   5      295.15      299.97      8.22 o 
   9   5   5       22.60       32.55      6.51 o 
  10   5   5      241.82      228.19     11.59 o 
  11   5   5       21.62       17.79      9.89 o 
  12   5   5       57.35       67.77     26.40 o 
 -12   6   5       10.63       22.11     14.30 o 
 -11   6   5        8.67        8.45     10.01 o 
 -10   6   5        8.28       15.95      7.56 o 
  -9   6   5       35.30       33.27      6.53 o 
  -8   6   5      684.42      661.92     12.54 o 
  -7   6   5       92.21       72.30      5.35 o 
  -6   6   5     1275.86     1246.09     11.55 o 
  -5   6   5      544.95      569.78      7.24 o 
  -4   6   5     1610.15     1575.85     13.00 o 
  -3   6   5      883.13      908.18      8.60 o 
  -2   6   5     3023.48     2890.38     21.51 o 
  -1   6   5     4890.42     5057.51     37.32 o 
   0   6   5     1206.15     1147.11      9.83 o 
   1   6   5     8226.80     8092.06     67.92 o 
   2   6   5     4868.90     4866.01     49.05 o 
   3   6   5     3365.83     3351.15     48.62 o 
   4   6   5     1243.98     1234.75     14.71 o 
   5   6   5      243.82      253.36      7.32 o 
   6   6   5      339.40      343.52      9.78 o 
   7   6   5      527.92      562.08     10.83 o 
   8   6   5       77.85       77.02      7.00 o 
   9   6   5      380.08      401.75     13.09 o 
  10   6   5       18.35       13.50      9.79 o 
  11   6   5        7.55       -5.63     13.14 o 
  12   6   5       67.14       57.38     18.98 o 
 -11   7   5       27.18       48.31     11.24 o 
 -10   7   5      422.26      410.19     13.61 o 
  -9   7   5      240.93      272.37      9.57 o 
  -8   7   5      229.51      236.65      8.01 o 
  -7   7   5     1066.25     1062.88     12.77 o 
  -6   7   5      704.29      731.62      9.55 o 
  -5   7   5      393.13      395.67      8.94 o 
  -4   7   5      903.53      835.53      8.57 o 
  -3   7   5     1095.19     1028.69      9.20 o 
  -2   7   5      338.22      281.48      5.26 o 
  -1   7   5      192.13      200.02      3.99 o 
   0   7   5      717.75      731.57      8.13 o 
   1   7   5      635.25      660.31      7.23 o 
   2   7   5      215.52      189.99      4.54 o 
   3   7   5     1873.10     1844.25     22.76 o 
   4   7   5     2815.96     2818.97     25.68 o 
   5   7   5      441.13      454.13      8.95 o 
   6   7   5     1746.55     1672.67     34.32 o 
   7   7   5       95.36       88.97      8.13 o 
   8   7   5      335.80      314.90     13.48 o 
   9   7   5      633.01      628.98     19.03 o 
  10   7   5      617.96      617.71     22.02 o 
  11   7   5      825.50      848.18     31.49 o 
 -11   8   5       89.68       86.87     12.64 o 
 -10   8   5        6.31      -10.49     10.49 o 
  -9   8   5        1.73        4.01      9.79 o 
  -8   8   5      196.55      201.98     10.50 o 
  -7   8   5      311.84      294.26      9.27 o 
  -6   8   5      522.13      490.12      9.89 o 
  -5   8   5     1313.43     1348.29     20.19 o 
  -4   8   5      529.67      602.07      9.67 o 
  -3   8   5      784.47      740.61     11.90 o 
  -2   8   5     1698.33     1591.42     18.48 o 
  -1   8   5     3017.66     2929.90     28.17 o 
   0   8   5     2558.86     2461.05     24.48 o 
   1   8   5     5268.95     5170.89     47.44 o 
   2   8   5      904.48      920.54     11.84 o 
   3   8   5       23.78       21.57      3.66 o 
   4   8   5     1922.06     1874.80     21.71 o 
   5   8   5      167.11      201.54     10.88 o 
   6   8   5      308.07      331.48      9.97 o 
   7   8   5      305.00      290.42      9.79 o 
   8   8   5      545.76      522.17     21.00 o 
   9   8   5      185.68      208.63     18.07 o 
  10   8   5      222.46      275.49     23.04 o 
  11   8   5        5.36       18.41     18.04 o 
 -10   9   5        4.13        5.71     15.00 o 
  -9   9   5       80.31       93.66     15.49 o 
  -8   9   5        4.71        5.91     11.07 o 
  -7   9   5      113.29      128.33      8.30 o 
  -6   9   5        4.92        4.32      6.22 o 
  -5   9   5       10.86       11.44      5.47 o 
  -4   9   5        8.67        6.53      5.13 o 
  -3   9   5       60.51       57.12      5.25 o 
  -2   9   5       60.29       47.52      4.90 o 
  -1   9   5     1540.48     1507.19     19.87 o 
   0   9   5     1542.49     1464.24     18.06 o 
   1   9   5      199.85      185.88      6.46 o 
   2   9   5        1.12        3.00      4.65 o 
   3   9   5      374.64      361.83      9.59 o 
   4   9   5      198.99      179.64      7.82 o 
   5   9   5      147.43      140.17      8.49 o 
   6   9   5       11.60       13.92      7.52 o 
   7   9   5        2.54        6.59      9.86 o 
   8   9   5       67.26       77.01     10.61 o 
   9   9   5       85.29       95.73     11.36 o 
  10   9   5        0.60       -6.77     11.33 o 
 -10  10   5       64.77       78.17     25.13 o 
  -9  10   5       20.09       33.01     15.52 o 
  -8  10   5       46.22       49.98     10.34 o 
  -7  10   5      124.55      133.47      9.09 o 
  -6  10   5      112.86      121.33     12.46 o 
  -5  10   5        2.76       -2.51      6.50 o 
  -4  10   5       18.26       15.61      5.59 o 
  -3  10   5      977.28      977.26     14.49 o 
  -2  10   5      491.54      430.87      9.23 o 
  -1  10   5      329.83      353.03      8.45 o 
   0  10   5      722.88      722.14     13.40 o 
   1  10   5     1677.62     1614.65     21.15 o 
   2  10   5     1418.77     1355.44     20.41 o 
   3  10   5      658.63      640.08     13.45 o 
   4  10   5      354.47      357.46     11.06 o 
   5  10   5      247.17      255.09     20.73 o 
   6  10   5      428.85      405.17     19.30 o 
   7  10   5       29.30       22.36      9.73 o 
   8  10   5       13.50       16.62     14.60 o 
   9  10   5        2.90       14.50     12.46 o 
  10  10   5      112.19      113.35     14.22 o 
  -9  11   5      298.01      325.34     21.15 o 
  -8  11   5      677.87      670.75     26.84 o 
  -7  11   5      182.32      196.28     13.51 o 
  -6  11   5      159.64      148.53     17.10 o 
  -5  11   5      382.04      370.02     11.29 o 
  -4  11   5       31.24       34.26      6.51 o 
  -3  11   5      108.08      113.87      8.18 o 
  -2  11   5      452.07      391.79     14.14 o 
  -1  11   5       13.88        9.53      6.40 o 
   0  11   5        8.98        2.31      5.97 o 
   1  11   5      196.12      172.64      8.79 o 
   2  11   5     1208.68     1203.99     19.84 o 
   3  11   5      584.43      605.86     14.50 o 
   4  11   5      339.90      346.77     16.84 o 
   5  11   5      231.80      224.48     13.90 o 
   6  11   5      173.91      203.89     12.48 o 
   7  11   5      591.76      538.74     19.21 o 
   8  11   5      353.99      335.14     22.09 o 
   9  11   5      258.19      280.94     29.94 o 
  -8  12   5       14.63       11.99     10.72 o 
  -7  12   5      258.06      278.04     11.82 o 
  -6  12   5      172.47      164.86     10.14 o 
  -5  12   5      777.90      787.25     15.68 o 
  -4  12   5      748.10      748.40     15.00 o 
  -3  12   5      406.10      413.26     11.81 o 
  -2  12   5     1439.07     1395.55     20.53 o 
  -1  12   5      597.23      596.21     14.94 o 
   0  12   5     1909.34     1891.61     25.19 o 
   1  12   5     3379.79     3309.68     41.20 o 
   2  12   5     1209.26     1218.75     20.66 o 
   3  12   5     1934.67     1919.95     30.47 o 
   4  12   5      451.61      453.95     14.69 o 
   5  12   5       28.14       54.84     10.47 o 
   6  12   5      818.56      799.58     20.48 o 
   7  12   5      314.56      342.86     22.08 o 
   8  12   5       12.90       23.90     13.27 o 
  -7  13   5        1.94        0.20      8.93 o 
  -6  13   5       35.24       46.26     10.28 o 
  -5  13   5        3.18        4.69      9.18 o 
  -4  13   5        5.06       24.19      9.00 o 
  -3  13   5        8.16        2.46      7.80 o 
  -2  13   5       56.05       62.65      8.25 o 
  -1  13   5       76.87       70.59      8.86 o 
   0  13   5       37.40       56.45      8.88 o 
   1  13   5       67.27       55.23      9.31 o 
   2  13   5        0.45        0.43      8.35 o 
   3  13   5      298.77      299.06     12.26 o 
   4  13   5        7.15       10.54      8.25 o 
   5  13   5       90.85       80.72     11.71 o 
   6  13   5        2.11       -0.75     11.12 o 
   7  13   5        7.65        5.92     11.82 o 
  -6  14   5       43.32       65.96     13.97 o 
  -5  14   5       41.35       64.69     11.47 o 
  -4  14   5      146.86      144.66     11.15 o 
  -3  14   5       39.80       50.48      8.95 o 
  -2  14   5        8.93       13.77      8.03 o 
  -1  14   5       38.06       35.01      8.51 o 
   0  14   5        2.51        6.78      9.13 o 
   1  14   5        3.86       -3.51      9.31 o 
   2  14   5       87.08       91.46     10.12 o 
   3  14   5        1.45       -9.00      9.00 o 
   4  14   5       40.57       37.64     10.08 o 
   5  14   5        3.35       -1.20     10.92 o 
   6  14   5       15.84       21.18     13.13 o 
  -5  15   5       76.19       80.16     14.14 o 
  -4  15   5      688.97      717.15     18.52 o 
  -3  15   5      101.10      118.70     13.90 o 
  -2  15   5       51.65       61.28      9.71 o 
  -1  15   5      108.66      123.43     12.27 o 
   0  15   5       27.75       25.69     10.83 o 
   1  15   5      241.20      261.24     13.20 o 
   2  15   5       16.00       35.05     10.35 o 
   3  15   5      131.49      145.53     12.19 o 
   4  15   5      233.83      240.57     16.93 o 
   5  15   5      100.81      115.11     17.44 o 
  -2  16   5      942.33      958.88     22.84 o 
  -1  16   5      675.67      680.48     20.57 o 
   0  16   5      244.18      245.30     19.35 o 
   1  16   5      690.88      663.15     20.19 o 
   2  16   5      298.08      316.38     19.13 o 
 -12   0   6        9.48        8.64     13.73 o 
 -11   0   6        9.75       39.51     13.32 o 
 -10   0   6      104.75       87.95     14.72 o 
  -9   0   6     1047.19     1082.96     23.83 o 
  -8   0   6     2816.36     2685.58     41.95 o 
  -7   0   6     1406.87     1443.32     25.63 o 
  -6   0   6     1390.72     1391.88     23.90 o 
  -5   0   6      602.23      650.17     16.52 o 
  -4   0   6     2237.62     2436.01     33.62 o 
  -3   0   6      659.57      787.59     11.55 o 
  -2   0   6     7813.25     8172.22    101.42 o 
  -1   0   6      358.76      408.65      7.15 o 
   0   0   6    19759.78    21665.40    247.33 o 
   1   0   6      585.55      580.20     13.93 o 
   2   0   6     8333.53     9625.50    109.21 o 
   3   0   6     3992.11     3832.06     38.37 o 
   4   0   6     2047.35     1932.46     22.48 o 
   5   0   6     4657.33     4748.80     47.73 o 
   6   0   6     2084.88     2003.02     22.19 o 
   7   0   6     3118.95     3064.29     62.04 o 
   8   0   6      869.77      797.33     21.67 o 
   9   0   6      517.45      490.02     23.03 o 
  10   0   6     1298.25     1285.87     31.47 o 
  11   0   6      123.39      136.85     25.38 o 
  12   0   6      105.09      135.61     22.61 o 
 -12   1   6      120.36      129.05     12.64 o 
 -11   1   6        3.12        9.85      7.97 o 
 -10   1   6       31.57       36.96      7.27 o 
  -9   1   6        2.70       -5.52      5.52 o 
  -8   1   6        6.16        6.75      5.71 o 
  -7   1   6     2332.72     2270.12     27.06 o 
  -6   1   6      913.75      870.83     12.16 o 
  -5   1   6     1440.67     1318.25     13.64 o 
  -4   1   6     3744.52     3613.59     29.86 o 
  -3   1   6      256.88      204.49      3.83 o 
  -2   1   6     4191.09     4207.43     41.17 o 
  -1   1   6     7822.20     8050.77     66.60 o 
   0   1   6     1149.87     1387.75     13.89 o 
   1   1   6     6913.61     7462.74     74.17 o 
   2   1   6     6761.84     7158.08     69.27 o 
   3   1   6     1100.39     1134.75      9.60 o 
   4   1   6     3438.95     3415.50     25.54 o 
   5   1   6      457.72      500.10      6.14 o 
   6   1   6      999.51      999.99     11.20 o 
   7   1   6      539.65      504.66      9.76 o 
   8   1   6      465.68      418.13     10.58 o 
   9   1   6       62.89       78.54      7.88 o 
  10   1   6       12.35        6.55      8.20 o 
  11   1   6        2.08        7.92      9.18 o 
  12   1   6      130.82       99.62     16.24 o 
 -12   2   6       47.05       51.83     11.84 o 
 -11   2   6        1.89        6.96      7.28 o 
 -10   2   6      166.40      157.66      8.96 o 
  -9   2   6      105.29      103.98      7.51 o 
  -8   2   6        7.30        0.23      5.59 o 
  -7   2   6      736.02      726.52     12.42 o 
  -6   2   6        6.05        5.26      3.59 o 
  -5   2   6      175.75      198.50      3.99 o 
  -4   2   6      153.07      177.69      3.46 o 
  -3   2   6      555.24      622.93      6.26 o 
  -2   2   6      145.63      118.89      2.36 o 
  -1   2   6     3236.64     3458.03     29.11 o 
   0   2   6      677.24      734.62      7.24 o 
   1   2   6      205.92      215.56      3.34 o 
   2   2   6      228.42      252.29      3.89 o 
   3   2   6     3587.09     3990.79     29.82 o 
   4   2   6      982.90     1065.94     10.37 o 
   5   2   6      109.33      118.85      3.43 o 
   6   2   6        2.68        4.23      3.09 o 
   7   2   6       35.34       30.94      4.67 o 
   8   2   6      504.61      471.99      9.67 o 
   9   2   6       26.93       23.31      7.28 o 
  10   2   6       36.10       36.16      8.62 o 
  11   2   6      117.48      119.72     10.84 o 
  12   2   6        8.29       30.57     16.07 o 
 -12   3   6      243.48      224.61     13.95 o 
 -11   3   6       71.01       71.37      8.88 o 
 -10   3   6        1.33        5.77      7.65 o 
  -9   3   6      104.08       96.70      7.60 o 
  -8   3   6      143.44      134.29      6.93 o 
  -7   3   6      142.96      135.94      6.47 o 
  -6   3   6      494.26      480.03      8.61 o 
  -5   3   6     1672.94     1596.48     14.39 o 
  -4   3   6      976.44      896.51      9.19 o 
  -3   3   6     3253.51     3265.59     24.56 o 
  -2   3   6     1327.24     1295.91     10.30 o 
  -1   3   6     8496.02     8899.72     72.85 o 
   0   3   6     3236.65     3178.26     26.89 o 
   1   3   6      597.23      487.31      5.64 o 
   2   3   6     2590.94     2625.50     24.59 o 
   3   3   6      420.75      411.52      5.04 o 
   4   3   6       53.88       54.93      2.60 o 
   5   3   6       18.15       17.76      2.57 o 
   6   3   6       43.23       41.26      3.59 o 
   7   3   6      891.22      819.95     11.08 o 
   8   3   6       50.04       53.83      5.98 o 
   9   3   6       22.07       21.26      7.39 o 
  10   3   6       23.05       19.78     11.36 o 
  11   3   6       94.98      113.47     10.94 o 
  12   3   6       37.26       63.86     15.45 o 
 -12   4   6       88.90       86.58     12.51 o 
 -11   4   6       23.91       22.43      8.96 o 
 -10   4   6       70.72       70.66      7.86 o 
  -9   4   6      126.01      133.22      8.15 o 
  -8   4   6      124.60      148.65      7.49 o 
  -7   4   6       12.47       17.01      5.15 o 
  -6   4   6     2348.44     2320.54     19.97 o 
  -5   4   6      391.07      359.79      8.15 o 
  -4   4   6      424.34      446.96      5.81 o 
  -3   4   6      951.32      999.26      9.05 o 
  -2   4   6       28.44       45.76      1.82 o 
  -1   4   6     2224.88     2626.00     21.41 o 
   0   4   6     1276.16     1386.91     12.32 o 
   1   4   6      173.96      152.85      2.93 o 
   2   4   6     1406.06     1459.14     14.73 o 
   3   4   6     1955.87     1952.31     19.41 o 
   4   4   6     3438.84     3317.92     35.90 o 
   5   4   6     4604.50     4636.29     55.52 o 
   6   4   6      570.98      540.97      8.13 o 
   7   4   6      605.85      613.69     10.20 o 
   8   4   6     1127.81     1114.04     17.56 o 
   9   4   6      426.45      446.75     12.95 o 
  10   4   6      464.13      462.54     14.41 o 
  11   4   6      648.91      673.88     18.01 o 
  12   4   6      176.36      190.00     17.45 o 
 -12   5   6        3.95       12.02     12.06 o 
 -11   5   6      108.01      121.69      9.52 o 
 -10   5   6       93.45       90.05      8.21 o 
  -9   5   6       92.40       89.89      7.40 o 
  -8   5   6      145.06      129.69      7.51 o 
  -7   5   6      766.82      744.14     12.07 o 
  -6   5   6     3138.17     3149.45     25.04 o 
  -5   5   6       53.95       53.83      3.61 o 
  -4   5   6     8197.74     7969.00     55.53 o 
  -3   5   6     6623.55     6536.93     47.69 o 
  -2   5   6     2993.60     2895.20     21.41 o 
  -1   5   6     7987.56     7877.07     59.19 o 
   0   5   6     5071.65     5016.25     36.93 o 
   1   5   6     5677.33     5737.11     40.47 o 
   2   5   6     7638.18     7776.96     73.75 o 
   3   5   6     4546.02     4623.41     49.38 o 
   4   5   6     1202.14     1213.88     20.08 o 
   5   5   6      283.58      283.27      5.82 o 
   6   5   6       14.50       14.63      3.94 o 
   7   5   6       87.79       82.85      5.85 o 
   8   5   6        2.79        2.63      5.28 o 
   9   5   6      127.85      137.33      8.13 o 
  10   5   6       89.84       84.95      9.71 o 
  11   5   6       21.24       23.39      9.99 o 
  12   5   6       31.74       58.87     18.39 o 
 -11   6   6        6.87       11.59      8.23 o 
 -10   6   6        6.40        5.02      7.43 o 
  -9   6   6       49.06       45.01      7.12 o 
  -8   6   6      105.17      119.75      7.11 o 
  -7   6   6        4.40       14.87      5.31 o 
  -6   6   6      947.75      905.36     10.05 o 
  -5   6   6       95.54      106.31      4.33 o 
  -4   6   6        7.11        6.71      2.14 o 
  -3   6   6      147.74      136.80      3.33 o 
  -2   6   6       24.32       25.65      2.34 o 
  -1   6   6        1.45        3.51      1.63 o 
   0   6   6      187.31      204.91      4.79 o 
   1   6   6      172.40      191.67      3.75 o 
   2   6   6       13.55       15.12      2.25 o 
   3   6   6     1011.08     1098.89     11.40 o 
   4   6   6     1014.51      982.04     20.66 o 
   5   6   6     1222.76     1220.80     27.93 o 
   6   6   6      388.11      378.55      9.87 o 
   7   6   6       59.09       58.47      5.82 o 
   8   6   6     1121.05     1143.95     17.67 o 
   9   6   6       11.05        4.44      7.16 o 
  10   6   6      189.50      213.01     12.73 o 
  11   6   6      208.73      218.85     16.70 o 
 -11   7   6        7.66       14.43     12.84 o 
 -10   7   6        5.59        6.81     13.58 o 
  -9   7   6       86.19       87.20      7.37 o 
  -8   7   6       45.72       58.01      7.76 o 
  -7   7   6      358.97      363.01      8.97 o 
  -6   7   6        0.54        2.99      3.67 o 
  -5   7   6       28.78       32.90      3.12 o 
  -4   7   6      178.34      176.59      4.24 o 
  -3   7   6      225.47      237.52      5.58 o 
  -2   7   6       31.58       43.26      3.02 o 
  -1   7   6      180.94      189.84      3.70 o 
   0   7   6       15.71       16.69      2.36 o 
   1   7   6      118.63      137.82      4.01 o 
   2   7   6       21.89       33.30      3.18 o 
   3   7   6      364.70      358.87      9.35 o 
   4   7   6      101.80      115.24      5.23 o 
   5   7   6      675.66      642.47     10.10 o 
   6   7   6      157.56      150.59      7.32 o 
   7   7   6      182.40      166.18      8.08 o 
   8   7   6        1.47       -4.28      7.45 o 
   9   7   6        5.16        6.61      7.71 o 
  10   7   6       11.65        6.04     12.11 o 
  11   7   6       26.46       15.70     21.46 o 
 -11   8   6      116.86      125.26     16.41 o 
 -10   8   6      260.62      274.84     13.73 o 
  -9   8   6       71.20       73.61     10.80 o 
  -8   8   6      233.48      260.19     11.96 o 
  -7   8   6      703.93      700.07     15.66 o 
  -6   8   6      398.95      376.98      9.59 o 
  -5   8   6     1066.70     1044.58     17.12 o 
  -4   8   6       13.70       18.11      4.58 o 
  -3   8   6       35.82       36.29      4.24 o 
  -2   8   6      688.29      691.49     10.15 o 
  -1   8   6      122.45      134.45      5.25 o 
   0   8   6        9.93        3.45      3.27 o 
   1   8   6     4418.86     4323.54     37.98 o 
   2   8   6      339.89      326.83      7.19 o 
   3   8   6      647.04      658.76     10.12 o 
   4   8   6     2978.42     2834.38     45.49 o 
   5   8   6       64.67       72.00      5.84 o 
   6   8   6     1744.96     1654.82     22.16 o 
   7   8   6      806.54      742.12     14.64 o 
   8   8   6      211.79      190.36     14.52 o 
   9   8   6      410.83      395.38     15.91 o 
  10   8   6      185.45      209.46     13.60 o 
  11   8   6       15.70       37.53     35.42 o 
 -10   9   6        1.22        8.06     15.68 o 
  -9   9   6      123.58      129.84     15.71 o 
  -8   9   6       18.26       15.54     11.47 o 
  -7   9   6       85.58       80.29      7.92 o 
  -6   9   6      985.06     1028.52     16.48 o 
  -5   9   6     1962.54     1812.03     43.08 o 
  -4   9   6     2736.40     2704.91     28.91 o 
  -3   9   6     1606.62     1610.10     19.05 o 
  -2   9   6      780.09      787.30     12.14 o 
  -1   9   6     2202.68     2200.35     25.85 o 
   0   9   6     1168.05     1130.00     14.03 o 
   1   9   6     1479.94     1437.90     17.94 o 
   2   9   6     2537.65     2421.50     28.61 o 
   3   9   6     3438.63     3319.22     36.96 o 
   4   9   6     2003.66     2012.47     24.97 o 
   5   9   6      385.62      402.55     10.53 o 
   6   9   6      353.69      346.81     11.96 o 
   7   9   6       74.42       89.83      9.09 o 
   8   9   6       30.75       38.85      8.83 o 
   9   9   6        0.28       -6.60     10.19 o 
  10   9   6        0.45       10.53     11.75 o 
 -10  10   6        2.33       -0.23     24.18 o 
  -9  10   6      125.26      126.49     16.11 o 
  -8  10   6      307.75      297.58     20.49 o 
  -7  10   6      102.98      104.92     12.85 o 
  -6  10   6      625.56      611.70     14.19 o 
  -5  10   6       19.13       18.09      6.66 o 
  -4  10   6      181.70      179.10      9.44 o 
  -3  10   6        3.19        3.24      5.32 o 
  -2  10   6      507.82      507.84     10.28 o 
  -1  10   6       44.23       46.32      5.26 o 
   0  10   6      246.75      268.05      8.60 o 
   1  10   6       45.20       53.39      6.39 o 
   2  10   6      308.78      315.85     11.31 o 
   3  10   6      355.71      359.96     10.16 o 
   4  10   6      503.72      490.94     11.75 o 
   5  10   6     2084.13     2003.32     31.47 o 
   6  10   6     1274.83     1259.52     34.63 o 
   7  10   6      272.99      285.82     14.68 o 
   8  10   6      491.42      463.21     16.46 o 
   9  10   6      213.97      190.82     15.21 o 
  10  10   6       84.30       92.46     19.35 o 
  -9  11   6        5.01       -8.85     21.84 o 
  -8  11   6       57.82       78.67     13.52 o 
  -7  11   6      188.22      191.40     10.17 o 
  -6  11   6      228.96      220.42     10.09 o 
  -5  11   6      102.74      111.36      8.88 o 
  -4  11   6       24.65       21.65      6.36 o 
  -3  11   6       17.05       17.33      6.03 o 
  -2  11   6      200.05      199.33      7.58 o 
  -1  11   6       98.69      107.50      7.97 o 
   0  11   6        3.27        5.11      6.12 o 
   1  11   6       31.20       29.12      6.82 o 
   2  11   6       32.60       35.48      7.06 o 
   3  11   6      233.76      229.88     17.19 o 
   4  11   6      620.57      621.19     13.37 o 
   5  11   6      512.35      534.87     22.01 o 
   6  11   6      182.36      175.82     12.16 o 
   7  11   6        6.79        9.19     10.52 o 
   8  11   6       59.83       61.15     11.95 o 
   9  11   6       34.44       42.29     32.50 o 
  -8  12   6       11.75        7.21     11.96 o 
  -7  12   6        2.99       -4.46      7.78 o 
  -6  12   6       67.74       65.79      8.73 o 
  -5  12   6      137.56      138.08      9.56 o 
  -4  12   6       37.04       49.38      7.80 o 
  -3  12   6       58.33       60.60      7.01 o 
  -2  12   6       10.92        7.10      6.85 o 
  -1  12   6      232.10      216.62     10.05 o 
   0  12   6       36.64       41.07      7.39 o 
   1  12   6       55.04       55.08      8.07 o 
   2  12   6      395.72      358.67     12.57 o 
   3  12   6      212.85      217.57     10.66 o 
   4  12   6       88.92       87.58      8.37 o 
   5  12   6      112.30      109.90     11.96 o 
   6  12   6      257.84      272.10     14.14 o 
   7  12   6        5.20        2.02     11.17 o 
   8  12   6       58.18       73.33     14.10 o 
  -7  13   6      142.24      155.00     12.72 o 
  -6  13   6      143.94      152.98     13.15 o 
  -5  13   6      432.94      432.11     14.35 o 
  -4  13   6      203.53      191.74     11.13 o 
  -3  13   6      295.64      286.00     10.97 o 
  -2  13   6      912.73      874.44     17.01 o 
  -1  13   6      651.69      655.06     16.26 o 
   0  13   6     1757.59     1708.24     28.21 o 
   1  13   6     1481.86     1487.14     24.12 o 
   2  13   6      285.19      281.44     12.03 o 
   3  13   6      426.48      409.44     13.56 o 
   4  13   6      280.71      278.11     13.22 o 
   5  13   6      206.14      234.60     13.83 o 
   6  13   6       68.68       83.19     12.04 o 
   7  13   6       82.37       71.76     13.69 o 
  -6  14   6      123.18      160.96     22.47 o 
  -5  14   6        4.57       13.82      9.88 o 
  -4  14   6        3.30        7.89      9.40 o 
  -3  14   6        3.66       -8.07      8.07 o 
  -2  14   6       26.35       22.73      8.34 o 
  -1  14   6       32.13       23.66      8.96 o 
   0  14   6       84.54       75.64     10.80 o 
   1  14   6      135.22      128.12     10.75 o 
   2  14   6       63.43       66.42     10.03 o 
   3  14   6      687.46      680.90     17.58 o 
   4  14   6      448.09      462.45     22.84 o 
   5  14   6      392.06      389.87     18.24 o 
   6  14   6      558.84      552.60     24.14 o 
  -5  15   6      295.05      278.26     35.87 o 
  -4  15   6      212.00      212.96     15.13 o 
  -3  15   6      315.53      322.25     12.83 o 
  -2  15   6       39.17       39.98      9.43 o 
  -1  15   6      166.72      157.77     11.30 o 
   0  15   6      269.33      282.98     14.49 o 
   1  15   6      297.83      340.83     15.24 o 
   2  15   6      473.11      462.03     15.72 o 
   3  15   6      317.04      327.16     15.69 o 
   4  15   6      147.28      182.26     22.44 o 
   5  15   6        5.91       28.97     28.33 o 
  -2  16   6      163.98      180.39     15.75 o 
  -1  16   6        1.66       -4.90     13.05 o 
   0  16   6       50.02       67.45     19.14 o 
   1  16   6       61.35       74.87     15.11 o 
   2  16   6        3.78       14.61     13.15 o 
 -12   1   7       12.90        1.14     11.57 o 
 -11   1   7      126.39      130.35      9.42 o 
 -10   1   7        2.70       11.55      6.84 o 
  -9   1   7        1.29        4.88      6.59 o 
  -8   1   7      221.77      233.13      8.39 o 
  -7   1   7       67.79       75.20      6.18 o 
  -6   1   7      215.36      183.55      6.19 o 
  -5   1   7       97.61      111.53      3.64 o 
  -4   1   7       15.99       29.45      2.27 o 
  -3   1   7      694.84      783.33      7.21 o 
  -2   1   7      305.72      271.42      4.17 o 
  -1   1   7      494.20      437.13      4.41 o 
   0   1   7     3106.10     3366.00     25.47 o 
   1   1   7      207.83      172.42      2.64 o 
   2   1   7      421.78      383.32      4.38 o 
   3   1   7     1946.04     2067.93     16.12 o 
   4   1   7     8564.32     9196.11     65.91 o 
   5   1   7      601.50      529.46      6.84 o 
   6   1   7     2875.97     2641.05     29.82 o 
   7   1   7      752.94      763.48     10.96 o 
   8   1   7      265.28      274.07      8.91 o 
   9   1   7      487.05      502.17     13.94 o 
  10   1   7       49.07       58.98      9.13 o 
  11   1   7      143.00      162.74     11.34 o 
  12   1   7       39.36       39.09     17.83 o 
 -12   2   7       16.57        7.07     12.92 o 
 -11   2   7       78.59       70.94      9.41 o 
 -10   2   7      163.37      157.34      8.50 o 
  -9   2   7      229.56      251.07      9.33 o 
  -8   2   7      795.80      784.87     14.33 o 
  -7   2   7      817.10      840.43     13.34 o 
  -6   2   7      850.29      792.00     11.13 o 
  -5   2   7     1686.81     1615.39     15.22 o 
  -4   2   7     5829.13     5751.49     42.45 o 
  -3   2   7     8158.22     7857.08     50.84 o 
  -2   2   7     6352.83     6141.33     42.60 o 
  -1   2   7     5232.66     5013.37     37.55 o 
   0   2   7      538.80      408.18      6.69 o 
   1   2   7     7781.00     8277.81    105.95 o 
   2   2   7      723.52      697.04      8.31 o 
   3   2   7     4002.24     4097.88     41.11 o 
   4   2   7     5068.88     5388.30     46.37 o 
   5   2   7        5.19        5.68      2.40 o 
   6   2   7       29.53       19.73      3.45 o 
   7   2   7      108.75       96.21      4.81 o 
   8   2   7      226.37      191.95      7.39 o 
   9   2   7      280.53      265.11     10.54 o 
  10   2   7       10.90        3.18      8.27 o 
  11   2   7       72.18       65.66     10.26 o 
  12   2   7       12.29       12.06     15.37 o 
 -12   3   7        1.77      -11.08     11.08 o 
 -11   3   7       42.73       56.21      8.80 o 
 -10   3   7       19.16       25.84      7.26 o 
  -9   3   7       28.70       39.65      7.03 o 
  -8   3   7       35.51       46.14      6.46 o 
  -7   3   7        0.89        1.10      5.03 o 
  -6   3   7      112.32      120.83      4.93 o 
  -5   3   7      431.42      431.27      6.64 o 
  -4   3   7       30.25       30.19      2.22 o 
  -3   3   7        9.77        7.59      1.54 o 
  -2   3   7     3850.05     4185.66     29.72 o 
  -1   3   7     2974.33     3075.38     24.26 o 
   0   3   7      103.86       96.91      2.33 o 
   1   3   7     6585.85     7118.35     69.68 o 
   2   3   7      919.02      871.62     10.62 o 
   3   3   7     1584.66     1519.79     15.54 o 
   4   3   7     2821.10     2917.47     34.35 o 
   5   3   7     5225.37     5194.11     48.31 o 
   6   3   7     2960.14     3002.02     26.02 o 
   7   3   7     3150.86     3061.36     29.14 o 
   8   3   7      895.98      893.44     14.88 o 
   9   3   7      504.91      538.73     18.45 o 
  10   3   7      262.54      291.52     12.13 o 
  11   3   7        8.86        6.88     10.02 o 
  12   3   7      143.13      137.02     16.50 o 
 -12   4   7       29.18       59.83     12.93 o 
 -11   4   7       65.91       71.21      8.72 o 
 -10   4   7        5.21        6.68      7.27 o 
  -9   4   7      111.39      102.35      7.93 o 
  -8   4   7       54.54       60.58      7.92 o 
  -7   4   7      105.81      106.76      6.52 o 
  -6   4   7      503.24      497.83      7.80 o 
  -5   4   7     2175.10     2130.40     20.44 o 
  -4   4   7     1686.57     1673.57     13.60 o 
  -3   4   7      255.60      244.54      4.22 o 
  -2   4   7     1736.55     1915.92     15.40 o 
  -1   4   7       55.25       94.66      2.63 o 
   0   4   7      330.52      288.33      4.18 o 
   1   4   7       25.03       29.62      1.89 o 
   2   4   7      558.73      557.71      6.27 o 
   3   4   7      183.03      191.71      3.56 o 
   4   4   7       24.19       31.12      2.79 o 
   5   4   7       80.03       77.07      4.34 o 
   6   4   7      133.69      148.64      5.17 o 
   7   4   7      112.94      102.19      5.46 o 
   8   4   7       28.30       33.25      5.93 o 
   9   4   7       14.89       26.35      6.69 o 
  10   4   7      145.18      158.97     10.71 o 
  11   4   7       23.86       41.30     10.08 o 
  12   4   7       16.80        7.69     14.75 o 
 -12   5   7      117.38      133.15     13.29 o 
 -11   5   7       26.42       36.29      8.59 o 
 -10   5   7       36.58       38.66      7.76 o 
  -9   5   7      399.50      406.13     11.54 o 
  -8   5   7      193.00      190.04      8.33 o 
  -7   5   7      101.21       98.43      5.90 o 
  -6   5   7       74.59       86.22      4.99 o 
  -5   5   7      958.70      946.87     11.07 o 
  -4   5   7     1712.50     1673.20     16.09 o 
  -3   5   7        4.82        3.43      2.02 o 
  -2   5   7      128.98      131.02      3.83 o 
  -1   5   7      211.69      239.33      4.48 o 
   0   5   7      227.29      200.79      3.71 o 
   1   5   7      960.74     1080.97      9.73 o 
   2   5   7      225.86      220.73      4.10 o 
   3   5   7      369.27      341.47      6.10 o 
   4   5   7      568.71      601.31      7.75 o 
   5   5   7      404.46      387.95      7.05 o 
   6   5   7      425.78      408.50      8.04 o 
   7   5   7      136.12      150.35      6.26 o 
   8   5   7       54.17       53.24      6.37 o 
   9   5   7        1.74       -6.69      6.69 o 
  10   5   7       23.11       26.70      9.10 o 
  11   5   7       69.73       79.40     11.87 o 
  12   5   7        0.81        8.24     17.88 o 
 -11   6   7       71.92       77.26      9.22 o 
 -10   6   7      104.22      114.94      8.78 o 
  -9   6   7      214.48      203.62      9.50 o 
  -8   6   7      133.77      147.69      7.61 o 
  -7   6   7      224.70      226.98      7.68 o 
  -6   6   7      614.90      601.59      8.17 o 
  -5   6   7     1077.12     1035.17     11.54 o 
  -4   6   7     2577.41     2559.27     22.28 o 
  -3   6   7      182.02      175.83      3.91 o 
  -2   6   7     4165.56     4250.79     30.83 o 
  -1   6   7     1990.32     1825.78     15.88 o 
   0   6   7     1507.60     1388.62     13.24 o 
   1   6   7     4252.97     4215.17     31.60 o 
   2   6   7     3786.67     3660.92     27.79 o 
   3   6   7      738.89      705.01     12.88 o 
   4   6   7      291.48      276.39     10.42 o 
   5   6   7       24.81       26.13      4.04 o 
   6   6   7        1.68        6.38      4.82 o 
   7   6   7       83.11       86.48      6.23 o 
   8   6   7      265.33      239.75      9.09 o 
   9   6   7      189.19      181.19      9.33 o 
  10   6   7       44.52       37.39     14.06 o 
  11   6   7       38.84       53.47     18.02 o 
 -11   7   7       54.18       75.57     13.69 o 
 -10   7   7      118.08      147.65     11.02 o 
  -9   7   7        2.17        1.67      7.11 o 
  -8   7   7      196.24      208.18      8.40 o 
  -7   7   7       44.62       57.25      5.38 o 
  -6   7   7       27.19       25.61      3.79 o 
  -5   7   7      106.71      112.50      4.53 o 
  -4   7   7      332.35      328.11      9.53 o 
  -3   7   7      485.19      502.49      9.81 o 
  -2   7   7     1681.03     1715.61     15.37 o 
  -1   7   7      270.41      265.21      6.12 o 
   0   7   7     2626.19     2667.08     26.74 o 
   1   7   7      993.04      964.43     10.36 o 
   2   7   7      891.14      841.01      9.57 o 
   3   7   7    10304.09    10308.82    111.56 o 
   4   7   7      811.18      791.54     14.14 o 
   5   7   7     1342.25     1328.90     23.61 o 
   6   7   7     2690.94     2545.49     49.09 o 
   7   7   7      671.85      701.18     14.01 o 
   8   7   7      875.68      904.69     20.07 o 
   9   7   7      736.29      701.79     16.99 o 
  10   7   7      321.64      339.08     14.60 o 
  11   7   7        8.47        6.20     17.44 o 
 -11   8   7       72.66      105.47     15.42 o 
 -10   8   7       27.83       11.51     11.01 o 
  -9   8   7      119.49      150.20     12.78 o 
  -8   8   7      477.70      526.57     20.26 o 
  -7   8   7      312.92      314.99      8.37 o 
  -6   8   7      154.13      164.27      9.05 o 
  -5   8   7      631.59      635.49     12.79 o 
  -4   8   7      459.34      448.64     10.22 o 
  -3   8   7     2219.53     2100.24     22.92 o 
  -2   8   7     1896.23     1823.71     18.28 o 
  -1   8   7      763.80      805.08     10.87 o 
   0   8   7      173.63      163.53      5.79 o 
   1   8   7     2603.26     2515.77     23.72 o 
   2   8   7      184.33      179.06      6.06 o 
   3   8   7      220.53      213.25      6.17 o 
   4   8   7     1495.75     1534.70     18.53 o 
   5   8   7       19.19       29.44      5.33 o 
   6   8   7      241.88      251.69      9.14 o 
   7   8   7       24.88       27.73      7.11 o 
   8   8   7       11.39       17.80      8.27 o 
   9   8   7       11.58        6.99      9.03 o 
  10   8   7       49.17       67.54     20.03 o 
  11   8   7        5.34       46.87     18.50 o 
 -10   9   7      122.19      143.13     21.94 o 
  -9   9   7        1.26        4.60     14.12 o 
  -8   9   7       23.44       22.72     14.26 o 
  -7   9   7      148.43      138.86      8.30 o 
  -6   9   7      226.13      231.93      8.99 o 
  -5   9   7       67.56       74.11      6.79 o 
  -4   9   7       14.80       14.79      5.30 o 
  -3   9   7       78.94       75.61      6.19 o 
  -2   9   7      368.12      376.11      9.33 o 
  -1   9   7      102.33       92.54      5.85 o 
   0   9   7      239.18      230.37     10.33 o 
   1   9   7       33.93       32.38      5.28 o 
   2   9   7       11.34       11.21      3.26 o 
   3   9   7      103.06      106.25      7.05 o 
   4   9   7      111.57      109.04      8.12 o 
   5   9   7        6.41        4.18      6.19 o 
   6   9   7        0.86        6.74      7.50 o 
   7   9   7        8.73        5.73      8.33 o 
   8   9   7        9.51        7.66      8.80 o 
   9   9   7        1.10       13.71     11.25 o 
  10   9   7        0.39       -9.89     11.65 o 
 -10  10   7       10.53       23.49     32.45 o 
  -9  10   7       94.37       97.63     16.10 o 
  -8  10   7       21.31       39.61     17.59 o 
  -7  10   7      229.40      210.20      9.85 o 
  -6  10   7      246.82      227.58     13.91 o 
  -5  10   7      140.32      123.81      7.67 o 
  -4  10   7      573.45      631.11     12.09 o 
  -3  10   7     1129.41     1069.18     15.32 o 
  -2  10   7      325.86      320.42      8.66 o 
  -1  10   7     1323.07     1325.95     18.24 o 
   0  10   7      249.66      252.01      9.57 o 
   1  10   7       67.67       56.37      7.18 o 
   2  10   7      302.01      302.70     11.25 o 
   3  10   7       33.69       37.28      9.14 o 
   4  10   7       32.70       35.62      7.26 o 
   5  10   7      146.46      146.43      9.10 o 
   6  10   7       12.25       17.09      9.38 o 
   7  10   7      170.02      157.67     11.97 o 
   8  10   7       32.17       36.03     11.57 o 
   9  10   7        3.08        1.53     11.11 o 
  10  10   7      115.21      103.95     24.59 o 
  -9  11   7       13.18       38.94     23.61 o 
  -8  11   7       74.36       83.85     13.75 o 
  -7  11   7       11.94       16.19      8.27 o 
  -6  11   7      303.02      302.73     10.98 o 
  -5  11   7        2.27        0.39      7.07 o 
  -4  11   7       30.02       26.89      7.00 o 
  -3  11   7      127.37      123.69      7.96 o 
  -2  11   7      677.17      675.03     12.14 o 
  -1  11   7      596.13      591.98     11.88 o 
   0  11   7     1469.36     1445.03     21.86 o 
   1  11   7      520.23      544.35     19.23 o 
   2  11   7      641.41      626.24     16.19 o 
   3  11   7      837.35      830.19     28.12 o 
   4  11   7      624.99      617.13     13.98 o 
   5  11   7     1430.29     1452.46     29.52 o 
   6  11   7      845.44      817.38     33.50 o 
   7  11   7      372.93      361.63     19.36 o 
   8  11   7      989.46      980.64     41.66 o 
   9  11   7       29.57       38.62     20.24 o 
  -8  12   7       29.33       42.57     18.64 o 
  -7  12   7      158.37      165.56     10.67 o 
  -6  12   7      825.95      845.30     16.67 o 
  -5  12   7      274.22      298.27     10.94 o 
  -4  12   7     1166.17     1205.35     18.91 o 
  -3  12   7     1805.61     1846.73     23.09 o 
  -2  12   7     1036.09     1008.19     17.16 o 
  -1  12   7      625.13      637.76     15.32 o 
   0  12   7      412.32      387.60     17.49 o 
   1  12   7      189.78      190.94      9.99 o 
   2  12   7      228.11      240.85     14.63 o 
   3  12   7      573.85      562.27     15.11 o 
   4  12   7       18.63       17.38      8.36 o 
   5  12   7        2.24        5.68      9.75 o 
   6  12   7      154.25      148.81     12.58 o 
   7  12   7        2.58      -12.53     12.53 o 
   8  12   7       12.04        5.46     15.31 o 
  -7  13   7        0.77        6.68     10.83 o 
  -6  13   7       79.24       77.11      9.52 o 
  -5  13   7       26.97       25.92      8.58 o 
  -4  13   7       83.05       84.10      9.94 o 
  -3  13   7      397.42      401.18     12.33 o 
  -2  13   7       33.44       22.85      7.88 o 
  -1  13   7      148.02      137.09      9.12 o 
   0  13   7      199.72      190.16     11.43 o 
   1  13   7       11.35       11.90      8.23 o 
   2  13   7      285.03      309.43     13.62 o 
   3  13   7      464.03      476.55     14.96 o 
   4  13   7        4.10       -4.12      8.69 o 
   5  13   7      130.62      126.48     13.98 o 
   6  13   7       49.34       75.40     13.77 o 
   7  13   7       32.71       23.06     18.61 o 
  -6  14   7        0.69        2.86     15.01 o 
  -5  14   7      150.27      153.84     13.09 o 
  -4  14   7        4.90        5.58      9.46 o 
  -3  14   7        5.01        6.45      8.38 o 
  -2  14   7        7.94        1.80      8.20 o 
  -1  14   7       45.07       47.93      9.19 o 
   0  14   7       27.03       22.12      9.64 o 
   1  14   7        6.13       -1.69     11.22 o 
   2  14   7       57.56       59.75     11.20 o 
   3  14   7       19.89       16.23     10.83 o 
   4  14   7      112.24       93.40     12.16 o 
   5  14   7        0.29       -4.65     12.59 o 
   6  14   7      138.24      118.61     21.29 o 
  -4  15   7       20.51       20.64     13.11 o 
  -3  15   7      282.08      296.06     13.63 o 
  -2  15   7        9.08        5.38     10.67 o 
  -1  15   7      135.53      153.51     12.62 o 
   0  15   7      221.39      203.21     18.75 o 
   1  15   7      139.24      167.36     14.54 o 
   2  15   7      105.37      118.67     12.93 o 
   3  15   7       44.85       41.43     11.53 o 
   4  15   7      182.16      156.12     17.58 o 
  -1  16   7      222.71      225.04     14.27 o 
   0  16   7      283.65      290.58     17.26 o 
   1  16   7       96.75       87.52      9.98 o 
 -12   0   8      335.07      396.26     28.02 o 
 -11   0   8        1.57        6.90     11.25 o 
 -10   0   8       56.49       66.01     11.03 o 
  -9   0   8      117.23      108.08     12.53 o 
  -8   0   8      806.04      758.06     19.58 o 
  -7   0   8      757.96      670.63     17.05 o 
  -6   0   8        3.41       -1.35      5.97 o 
  -5   0   8      295.47      267.23      6.88 o 
  -4   0   8      376.56      451.42      9.57 o 
  -3   0   8      548.08      476.93      7.37 o 
  -2   0   8     4699.98     4954.24     65.86 o 
  -1   0   8     5586.27     5794.19     62.24 o 
   0   0   8     6434.51     6457.81     75.84 o 
   1   0   8     5770.67     6228.67     69.83 o 
   2   0   8     4299.79     4457.92     41.47 o 
   3   0   8     6262.79     6545.97     60.15 o 
   4   0   8     1423.52     1298.34     14.51 o 
   5   0   8      519.31      462.87      8.53 o 
   6   0   8     7191.90     7013.39     75.05 o 
   7   0   8      330.51      324.71      9.29 o 
   8   0   8     1295.65     1352.58     29.45 o 
   9   0   8     1522.37     1574.95     33.80 o 
  10   0   8      103.78       90.54     13.60 o 
  11   0   8      339.06      371.27     19.93 o 
  12   0   8      309.11      309.26     46.26 o 
 -12   1   8       18.82       28.70     11.55 o 
 -11   1   8       81.73       82.47      9.00 o 
 -10   1   8      109.92      128.22      8.29 o 
  -9   1   8      343.77      337.59     10.45 o 
  -8   1   8      528.61      505.73     12.53 o 
  -7   1   8      280.86      280.57     12.24 o 
  -6   1   8      191.66      182.21      6.52 o 
  -5   1   8     1273.37     1282.42     14.11 o 
  -4   1   8     2522.42     2531.56     19.86 o 
  -3   1   8     3102.05     3078.49     22.54 o 
  -2   1   8     9554.45     9689.93     66.65 o 
  -1   1   8     5442.59     5454.46     38.12 o 
   0   1   8     1650.67     1610.67     15.07 o 
   1   1   8     4656.19     4869.30     45.12 o 
   2   1   8       63.69       62.52      1.99 o 
   3   1   8        5.41        9.71      1.81 o 
   4   1   8      456.86      579.78      7.10 o 
   5   1   8      145.36      166.30      3.86 o 
   6   1   8        8.91        9.63      2.87 o 
   7   1   8      128.13      122.39      5.46 o 
   8   1   8      350.96      308.66      8.00 o 
   9   1   8      169.32      155.85      9.34 o 
  10   1   8      124.61      119.51      9.93 o 
  11   1   8      153.69      156.10     11.57 o 
  12   1   8       89.18      102.88     15.71 o 
 -12   2   8       66.12       44.23     10.33 o 
 -11   2   8        7.54       -2.65      6.42 o 
 -10   2   8       76.63       67.86      8.18 o 
  -9   2   8      166.76      155.35      8.62 o 
  -8   2   8      159.25      151.43      7.73 o 
  -7   2   8       32.36       36.35      5.56 o 
  -6   2   8       45.09       45.76      5.01 o 
  -5   2   8      819.94      802.06      9.88 o 
  -4   2   8       25.89       26.02      2.21 o 
  -3   2   8      387.99      380.59      4.70 o 
  -2   2   8      632.67      641.29      6.09 o 
  -1   2   8     5406.73     5867.79     44.78 o 
   0   2   8     1391.44     1536.09     15.39 o 
   1   2   8     2077.66     2147.44     21.87 o 
   2   2   8      271.38      278.93      3.69 o 
   3   2   8     4052.95     4427.60     54.08 o 
   4   2   8        6.20        7.08      2.29 o 
   5   2   8       91.04       90.11      3.31 o 
   6   2   8       67.89       77.71      3.82 o 
   7   2   8      194.74      174.52      6.08 o 
   8   2   8       93.22      105.46      6.72 o 
   9   2   8        4.47        7.55      7.50 o 
  10   2   8       19.04       25.98      9.20 o 
  11   2   8      107.52      110.03     10.77 o 
  12   2   8       37.46       40.07     11.68 o 
 -12   3   8        0.53       -6.41     11.35 o 
 -11   3   8       16.53       15.68      8.20 o 
 -10   3   8       70.81       59.58      8.38 o 
  -9   3   8      106.09      106.51     10.55 o 
  -8   3   8      188.20      193.32      8.34 o 
  -7   3   8      110.51      109.21      6.45 o 
  -6   3   8      209.33      186.16      5.88 o 
  -5   3   8     1508.76     1512.15     14.69 o 
  -4   3   8      848.31      859.19      8.06 o 
  -3   3   8      555.40      539.69      5.64 o 
  -2   3   8       46.15       67.14      2.70 o 
  -1   3   8       26.69       22.28      1.56 o 
   0   3   8      618.63      752.90      7.90 o 
   1   3   8      524.87      664.97      7.87 o 
   2   3   8      266.31      307.81      5.77 o 
   3   3   8      370.73      366.03      4.55 o 
   4   3   8       10.12       14.04      2.39 o 
   5   3   8      794.41      799.37     12.82 o 
   6   3   8        0.71       -2.30      3.43 o 
   7   3   8       21.30       29.63      4.73 o 
   8   3   8        2.10       -5.79      5.79 o 
   9   3   8       61.77       67.71      8.45 o 
  10   3   8       41.84       32.48      8.98 o 
  11   3   8      410.83      431.74     14.99 o 
  12   3   8        4.99       12.20     14.70 o 
 -12   4   8        3.99        1.49     11.53 o 
 -11   4   8       63.83       96.80      9.23 o 
 -10   4   8      102.18      112.13      9.17 o 
  -9   4   8      232.92      258.39     12.72 o 
  -8   4   8       14.61        8.88      6.33 o 
  -7   4   8      308.49      323.05      9.09 o 
  -6   4   8      279.28      286.55      7.43 o 
  -5   4   8      101.19      103.48      4.51 o 
  -4   4   8      763.52      719.35      8.08 o 
  -3   4   8      877.94      859.09      8.15 o 
  -2   4   8     5153.91     5318.71     37.69 o 
  -1   4   8     2657.21     2644.88     21.48 o 
   0   4   8     4561.97     4477.65     42.61 o 
   1   4   8     6931.38     7097.44     75.64 o 
   2   4   8     2002.84     1918.23     20.93 o 
   3   4   8     4663.70     4673.18     50.06 o 
   4   4   8     2124.60     2161.22     22.89 o 
   5   4   8     2767.17     2720.86     35.26 o 
   6   4   8     1882.98     1829.96     30.80 o 
   7   4   8     2608.29     2551.13     35.83 o 
   8   4   8     1909.01     1938.35     30.92 o 
   9   4   8      209.62      217.05      9.36 o 
  10   4   8      318.32      321.33     12.88 o 
  11   4   8      103.92      127.95     11.44 o 
  12   4   8       15.84        8.94     14.65 o 
 -12   5   8       14.54       -6.41     33.34 o 
 -11   5   8       97.42      104.57      9.35 o 
 -10   5   8      102.17      127.26     10.90 o 
  -9   5   8      579.75      617.63     14.14 o 
  -8   5   8       53.72       63.39      7.10 o 
  -7   5   8     1494.09     1504.28     19.54 o 
  -6   5   8     1529.63     1532.31     15.84 o 
  -5   5   8       27.18       32.09      3.24 o 
  -4   5   8     4416.42     4348.70     35.08 o 
  -3   5   8     1547.56     1449.90     12.56 o 
  -2   5   8     1158.38     1096.55     10.33 o 
  -1   5   8     1101.15     1010.05     10.56 o 
   0   5   8     1335.74     1270.00     11.83 o 
   1   5   8      235.99      220.22      3.98 o 
   2   5   8       54.00       90.26      2.96 o 
   3   5   8       90.73       98.81      3.31 o 
   4   5   8      461.81      450.36      9.08 o 
   5   5   8      242.52      268.18      6.80 o 
   6   5   8      860.07      812.89     11.87 o 
   7   5   8      717.40      684.88     11.51 o 
   8   5   8      158.58      147.98      7.68 o 
   9   5   8       96.96      104.43      8.16 o 
  10   5   8      662.21      664.51     21.23 o 
  11   5   8       72.91       72.25     13.51 o 
 -11   6   8      128.53      154.19     12.07 o 
 -10   6   8       35.86       39.41      8.12 o 
  -9   6   8      127.98      137.98      9.00 o 
  -8   6   8       76.27       91.57      7.58 o 
  -7   6   8      921.57      865.18     12.90 o 
  -6   6   8      433.01      445.59      8.04 o 
  -5   6   8      305.46      308.70      6.87 o 
  -4   6   8      244.09      238.32      5.27 o 
  -3   6   8      137.12      152.54      4.56 o 
  -2   6   8     3115.81     3137.79     24.46 o 
  -1   6   8      664.30      670.44     10.96 o 
   0   6   8     1314.81     1351.10     12.36 o 
   1   6   8     2338.94     2261.97     19.08 o 
   2   6   8     2353.77     2386.60     19.91 o 
   3   6   8      624.80      573.46     11.56 o 
   4   6   8      189.49      176.92      5.23 o 
   5   6   8     2321.63     2323.48     33.19 o 
   6   6   8      834.57      817.59     12.84 o 
   7   6   8      810.80      832.78     16.26 o 
   8   6   8     1050.43     1038.79     18.15 o 
   9   6   8        6.78       11.96      8.00 o 
  10   6   8        3.76        4.47     10.09 o 
  11   6   8      162.34      163.87     20.29 o 
 -11   7   8       20.67       40.47     13.43 o 
 -10   7   8       26.49       30.69      8.95 o 
  -9   7   8       56.66       70.04      8.44 o 
  -8   7   8        3.46       13.59      6.10 o 
  -7   7   8      101.44      103.05      7.65 o 
  -6   7   8        0.91       -1.09      3.84 o 
  -5   7   8      107.76      113.87      5.05 o 
  -4   7   8      228.17      241.46      5.80 o 
  -3   7   8       17.34       28.36      3.34 o 
  -2   7   8     1983.86     1856.33     16.51 o 
  -1   7   8        0.60        9.99      2.97 o 
   0   7   8      192.20      191.96      4.68 o 
   1   7   8       97.91      100.39      3.93 o 
   2   7   8      352.71      324.68      6.90 o 
   3   7   8      159.83      163.54      5.58 o 
   4   7   8      619.65      570.78      9.74 o 
   5   7   8      106.23      101.32      6.11 o 
   6   7   8      394.99      429.71     11.18 o 
   7   7   8        2.43        8.03      6.40 o 
   8   7   8      174.61      173.02     11.71 o 
   9   7   8       10.39       11.46      8.26 o 
  10   7   8       10.00       -0.33     10.28 o 
  11   7   8       64.33       40.44     22.22 o 
 -10   8   8        4.35       15.72     11.17 o 
  -9   8   8       32.63       15.74     10.19 o 
  -8   8   8       48.72       60.82     10.90 o 
  -7   8   8        5.39        7.01      6.53 o 
  -6   8   8       14.46       15.05      7.69 o 
  -5   8   8        1.95       -5.48      5.49 o 
  -4   8   8       34.63       27.07      4.70 o 
  -3   8   8       37.64       31.00      4.69 o 
  -2   8   8      163.08      194.74      5.69 o 
  -1   8   8      490.26      481.46      9.05 o 
   0   8   8     2766.80     2767.85     27.09 o 
   1   8   8     1209.78     1146.49     13.05 o 
   2   8   8      712.43      696.70     11.28 o 
   3   8   8      515.47      526.98      9.57 o 
   4   8   8      166.80      176.80      6.71 o 
   5   8   8     2367.92     2346.96     42.86 o 
   6   8   8      705.03      706.62     16.63 o 
   7   8   8      372.89      382.23     13.35 o 
   8   8   8      355.37      356.78     13.42 o 
   9   8   8       27.98       31.65     11.05 o 
  10   8   8       11.12       37.98     14.65 o 
 -10   9   8      232.94      263.91     30.84 o 
  -9   9   8      140.41      142.65     16.18 o 
  -8   9   8      127.81      122.82     17.29 o 
  -7   9   8      142.16      110.59      9.36 o 
  -6   9   8      499.64      535.54     12.78 o 
  -5   9   8     1167.13     1204.35     17.64 o 
  -4   9   8     1352.84     1326.25     17.13 o 
  -3   9   8     1769.70     1804.34     22.58 o 
  -2   9   8      898.76      977.43     18.09 o 
  -1   9   8     3633.64     3477.69     38.15 o 
   0   9   8      575.86      542.37     14.50 o 
   1   9   8      826.01      817.85     12.51 o 
   2   9   8      158.51      150.77      7.01 o 
   3   9   8      105.31      122.52      7.44 o 
   4   9   8      134.77      137.98      7.44 o 
   5   9   8      226.91      225.52      8.92 o 
   6   9   8       41.62       40.44      8.19 o 
   7   9   8      199.28      182.74     10.56 o 
   8   9   8      330.17      312.14     12.68 o 
   9   9   8      256.53      237.10     15.26 o 
  10   9   8      123.20      141.86     16.86 o 
  -9  10   8      222.59      231.57     17.76 o 
  -8  10   8       70.47       74.49     17.13 o 
  -7  10   8      150.78      131.45      8.80 o 
  -6  10   8        2.39        8.31      7.11 o 
  -5  10   8        2.38        2.02      6.93 o 
  -4  10   8       53.15       62.55      6.50 o 
  -3  10   8      499.58      474.90     12.00 o 
  -2  10   8      399.26      395.19     10.29 o 
  -1  10   8      713.46      762.58     14.74 o 
   0  10   8      493.96      498.14     10.87 o 
   1  10   8     1116.45     1076.39     19.89 o 
   2  10   8     1966.78     1864.48     31.19 o 
   3  10   8      429.80      415.02     13.31 o 
   4  10   8     2180.24     2198.20     32.36 o 
   5  10   8      985.31     1032.92     31.76 o 
   6  10   8      574.62      597.56     30.84 o 
   7  10   8      668.94      694.47     24.00 o 
   8  10   8      145.39      140.38     11.94 o 
   9  10   8      102.94      103.14     13.98 o 
  -9  11   8      159.87      132.17     25.55 o 
  -8  11   8        5.70        8.73     14.66 o 
  -7  11   8       12.70       23.35      8.35 o 
  -6  11   8        2.80        8.63      7.83 o 
  -5  11   8        3.98        0.31      6.27 o 
  -4  11   8      323.17      328.09     10.58 o 
  -3  11   8      156.75      163.95      7.73 o 
  -2  11   8       73.44       55.57      6.31 o 
  -1  11   8       32.78       36.61      6.29 o 
   0  11   8      189.11      188.14     10.16 o 
   1  11   8        2.94        3.77      7.34 o 
   2  11   8      150.54      138.20     15.30 o 
   3  11   8       31.51       40.23      8.50 o 
   4  11   8        4.47        7.32      6.98 o 
   5  11   8      306.57      309.71     15.32 o 
   6  11   8       54.24       40.58     11.91 o 
   7  11   8      187.20      186.54     14.34 o 
   8  11   8        2.33        7.17     11.95 o 
   9  11   8        0.89       12.72     25.02 o 
  -8  12   8      228.48      294.17     41.97 o 
  -7  12   8       43.71       28.26      8.82 o 
  -6  12   8       20.14       12.74      7.76 o 
  -5  12   8        8.02       -1.42      7.90 o 
  -4  12   8      252.80      248.45     10.31 o 
  -3  12   8      101.97       91.47      7.57 o 
  -2  12   8       40.75       44.31      8.03 o 
  -1  12   8        6.37       17.80      7.52 o 
   0  12   8      253.34      248.50      9.41 o 
   1  12   8      158.25      155.48     11.72 o 
   2  12   8      261.62      252.34     12.18 o 
   3  12   8       60.05       44.08      9.47 o 
   4  12   8      567.34      580.46     17.84 o 
   5  12   8        9.23        3.03     11.39 o 
   6  12   8       46.54       38.77     12.76 o 
   7  12   8       34.04       42.54     13.44 o 
   8  12   8        5.42       -3.41     17.68 o 
  -7  13   8      146.08      169.99     18.11 o 
  -6  13   8       36.97       37.99     10.17 o 
  -5  13   8       95.57      101.44     10.26 o 
  -4  13   8      212.68      209.94     10.97 o 
  -3  13   8      674.65      689.30     17.07 o 
  -2  13   8      578.87      581.00     23.96 o 
  -1  13   8      553.57      570.90     16.92 o 
   0  13   8      156.85      133.18     11.76 o 
   1  13   8       37.63       31.06     10.79 o 
   2  13   8      147.54      164.55     11.82 o 
   3  13   8        8.54        6.20      9.82 o 
   4  13   8       53.53       50.84     10.67 o 
   5  13   8        0.67        2.06     12.11 o 
   6  13   8      121.06      129.82     14.90 o 
   7  13   8       23.56       24.03     18.62 o 
  -6  14   8        5.12      -17.09     17.65 o 
  -5  14   8        9.92       10.01     13.22 o 
  -4  14   8      418.82      428.06     16.37 o 
  -3  14   8        9.07       19.54     10.60 o 
  -2  14   8       26.59       17.54     10.18 o 
  -1  14   8     1358.25     1394.28     25.67 o 
   0  14   8      511.52      502.23     18.65 o 
   1  14   8      485.66      518.57     21.13 o 
   2  14   8      771.69      763.19     20.25 o 
   3  14   8      545.95      555.36     18.27 o 
   4  14   8      392.59      373.44     17.38 o 
   5  14   8      938.11      942.60     41.03 o 
   6  14   8      242.89      275.81     34.77 o 
  -4  15   8      318.66      332.18     23.05 o 
  -3  15   8       26.28       29.14     11.39 o 
  -2  15   8       76.81       77.92     12.17 o 
  -1  15   8      120.04      145.71     12.52 o 
   0  15   8       80.56       85.79     13.58 o 
   1  15   8       46.69       40.21      9.40 o 
   2  15   8        3.24       -6.75     22.61 o 
   3  15   8        8.04       13.80     12.57 o 
   4  15   8        3.23      -12.23     14.70 o 
 -12   1   9       19.16       12.42     12.17 o 
 -11   1   9       13.01       10.72      8.31 o 
 -10   1   9       76.91      104.44      8.81 o 
  -9   1   9      170.07      127.95      8.27 o 
  -8   1   9      138.54      122.80      8.03 o 
  -7   1   9      113.86      104.96      6.66 o 
  -6   1   9       15.67       11.34      4.67 o 
  -5   1   9     1194.47     1119.85     12.50 o 
  -4   1   9      199.29      207.37      3.92 o 
  -3   1   9     2305.50     2345.95     17.79 o 
  -2   1   9       15.29       15.82      1.75 o 
  -1   1   9      557.33      475.71      6.20 o 
   0   1   9     3063.00     3159.37     22.08 o 
   1   1   9     4014.88     4181.11     30.97 o 
   2   1   9     6877.75     7442.66     50.60 o 
   3   1   9     2439.38     2525.93     21.58 o 
   4   1   9     1888.10     1963.80     18.94 o 
   5   1   9     1218.85     1151.58     11.51 o 
   6   1   9       81.08       82.98      3.79 o 
   7   1   9      409.19      396.65      7.72 o 
   8   1   9      965.42      947.18     16.85 o 
   9   1   9       20.48       15.16      7.60 o 
  10   1   9       33.53       36.93      9.12 o 
  11   1   9        4.72       -5.38      9.53 o 
  12   1   9        0.21        3.72     14.57 o 
 -12   2   9       51.99       67.28     13.63 o 
 -11   2   9      122.93      142.64      9.78 o 
 -10   2   9      340.65      358.26     11.71 o 
  -9   2   9      274.19      289.89     10.35 o 
  -8   2   9      287.07      305.39      9.55 o 
  -7   2   9      393.31      425.07     11.86 o 
  -6   2   9      595.81      636.02     11.31 o 
  -5   2   9     1578.86     1535.36     15.03 o 
  -4   2   9      378.01      366.89      5.15 o 
  -3   2   9     1333.10     1177.97     10.50 o 
  -2   2   9     1269.33     1212.27     10.08 o 
  -1   2   9      998.34      865.85      7.78 o 
   0   2   9     4438.19     4779.84     40.67 o 
   1   2   9      765.81      760.98      9.77 o 
   2   2   9      515.77      617.27      6.89 o 
   3   2   9      205.19      244.20      3.79 o 
   4   2   9       53.65       53.57      2.95 o 
   5   2   9      424.57      410.40      5.97 o 
   6   2   9     1522.32     1547.60     13.80 o 
   7   2   9      489.54      461.13     10.17 o 
   8   2   9      626.46      616.67     12.71 o 
   9   2   9      522.63      515.22     14.46 o 
  10   2   9      285.01      295.45     23.62 o 
  11   2   9      312.46      326.53     15.61 o 
  12   2   9      105.93      113.13     19.05 o 
 -12   3   9        0.77       -4.99     11.73 o 
 -11   3   9      101.11       97.02      9.23 o 
 -10   3   9       18.31       29.25      8.14 o 
  -9   3   9       90.89       86.33      8.61 o 
  -8   3   9        1.85        2.02      6.23 o 
  -7   3   9       89.11       81.22      6.41 o 
  -6   3   9     1215.60     1154.29     15.75 o 
  -5   3   9       55.96       57.33      3.68 o 
  -4   3   9      651.30      635.30      7.45 o 
  -3   3   9     2465.81     2415.82     19.17 o 
  -2   3   9     1222.00     1104.79     10.91 o 
  -1   3   9     1139.92     1036.24      9.83 o 
   0   3   9    15726.23    16573.57    147.59 o 
   1   3   9     4587.89     4598.91     45.48 o 
   2   3   9     2512.78     2437.89     31.14 o 
   3   3   9     5016.73     5073.51     48.25 o 
   4   3   9      699.70      642.09      9.15 o 
   5   3   9     5284.89     5394.36     50.84 o 
   6   3   9     3425.33     3412.97     30.67 o 
   7   3   9      283.75      312.00      9.29 o 
   8   3   9       87.96       98.02      7.06 o 
   9   3   9      196.95      201.65      8.70 o 
  10   3   9      201.90      229.14     12.26 o 
  11   3   9       19.58       38.20     11.73 o 
  12   3   9        0.93        8.58     17.65 o 
 -12   4   9        2.23        1.33     11.86 o 
 -11   4   9       24.85       27.11     15.43 o 
 -10   4   9      101.88       97.73      9.16 o 
  -9   4   9      417.05      433.35     11.92 o 
  -8   4   9        9.88       15.74      6.58 o 
  -7   4   9        5.67        3.18      5.60 o 
  -6   4   9      633.87      596.42      8.75 o 
  -5   4   9       14.69       10.85      3.18 o 
  -4   4   9      445.32      423.57      6.39 o 
  -3   4   9      435.67      424.72      5.58 o 
  -2   4   9      111.73      105.10      2.98 o 
  -1   4   9     1348.81     1487.07     12.16 o 
   0   4   9       21.67       40.10      1.98 o 
   1   4   9      159.83      192.00      3.44 o 
   2   4   9       28.72       23.15      2.31 o 
   3   4   9        0.66       -0.21      2.48 o 
   4   4   9      278.98      291.32      5.57 o 
   5   4   9       25.85       19.97      3.54 o 
   6   4   9       38.52       42.19      4.60 o 
   7   4   9      583.30      564.69     12.38 o 
   8   4   9        1.35        3.79      7.07 o 
   9   4   9       42.35       44.75      7.46 o 
  10   4   9       13.96        7.19      8.96 o 
  11   4   9       30.57       19.08     12.41 o 
  12   4   9      184.78      202.87     20.58 o 
 -11   5   9       33.65       43.06     10.82 o 
 -10   5   9        0.16       -4.46      8.13 o 
  -9   5   9       67.68       61.21      8.05 o 
  -8   5   9       58.97       60.75      7.70 o 
  -7   5   9       65.11       74.67      6.23 o 
  -6   5   9      454.73      428.64      8.38 o 
  -5   5   9      363.59      359.95      7.38 o 
  -4   5   9      186.48      152.75      4.48 o 
  -3   5   9       57.78       60.34      3.00 o 
  -2   5   9      266.56      254.77      6.97 o 
  -1   5   9       70.27       64.23      2.89 o 
   0   5   9      849.73      864.69      9.44 o 
   1   5   9      812.86      815.34      7.68 o 
   2   5   9      261.41      283.29      6.45 o 
   3   5   9     1785.58     1844.31     16.21 o 
   4   5   9       95.49       96.90      3.81 o 
   5   5   9        4.18        6.34      3.56 o 
   6   5   9      133.20      137.62      5.97 o 
   7   5   9       12.16       17.47      5.22 o 
   8   5   9        4.79        3.97      6.21 o 
   9   5   9       91.82      108.81      8.48 o 
  10   5   9       29.40       22.60     10.23 o 
  11   5   9        0.37      -19.84     19.93 o 
 -11   6   9      159.92      176.96     12.38 o 
 -10   6   9       23.54       27.99      8.00 o 
  -9   6   9      422.24      422.40     11.30 o 
  -8   6   9      519.67      515.86     11.88 o 
  -7   6   9      396.42      401.48      9.61 o 
  -6   6   9      486.03      518.58      9.89 o 
  -5   6   9      486.39      501.47      7.85 o 
  -4   6   9      283.90      285.76      6.24 o 
  -3   6   9      156.44      144.89      4.88 o 
  -2   6   9     4602.92     4407.96     33.38 o 
  -1   6   9     1161.48     1097.69     11.09 o 
   0   6   9      256.51      242.62      4.77 o 
   1   6   9      374.09      381.46      7.84 o 
   2   6   9      223.48      228.48      4.99 o 
   3   6   9      499.07      521.05      7.65 o 
   4   6   9      223.82      232.20      6.33 o 
   5   6   9     2358.86     2327.86     47.89 o 
   6   6   9       17.23        9.65      5.22 o 
   7   6   9      204.16      206.89      7.84 o 
   8   6   9      690.40      658.38     19.55 o 
   9   6   9       28.75       26.16      8.38 o 
  10   6   9      314.61      307.94     20.54 o 
  11   6   9      135.25      136.88     23.59 o 
 -11   7   9        9.55        9.02     13.98 o 
 -10   7   9        2.02        2.02      8.80 o 
  -9   7   9       11.89       19.68      8.23 o 
  -8   7   9        4.27       10.13      6.25 o 
  -7   7   9      253.67      244.04     10.18 o 
  -6   7   9       90.08       81.75      5.33 o 
  -5   7   9     1262.73     1238.39     14.95 o 
  -4   7   9      446.89      430.24      7.83 o 
  -3   7   9      195.03      224.75      6.58 o 
  -2   7   9     1226.39     1220.92     13.44 o 
  -1   7   9     1392.49     1253.75     13.62 o 
   0   7   9     5692.90     5616.61     47.17 o 
   1   7   9     4343.96     4303.12     37.98 o 
   2   7   9     2845.87     2768.37     38.09 o 
   3   7   9     4753.18     4753.75     47.32 o 
   4   7   9      873.49      870.45     14.50 o 
   5   7   9      894.29      916.11     13.72 o 
   6   7   9     1478.03     1418.12     30.67 o 
   7   7   9      411.93      405.45     11.34 o 
   8   7   9      801.68      780.44     29.20 o 
   9   7   9      463.43      423.91     16.75 o 
  10   7   9      240.74      229.57     15.64 o 
  11   7   9      109.82      164.62     25.55 o 
 -10   8   9       55.21       48.96     12.67 o 
  -9   8   9      124.78      154.93     11.77 o 
  -8   8   9      268.43      295.44     14.20 o 
  -7   8   9      187.48      189.49     11.64 o 
  -6   8   9      366.39      374.02     10.13 o 
  -5   8   9      186.40      203.27      7.97 o 
  -4   8   9      472.66      458.85      9.97 o 
  -3   8   9      186.72      179.73      6.53 o 
  -2   8   9      588.11      539.93     10.06 o 
  -1   8   9      430.60      410.86      9.14 o 
   0   8   9       34.50       33.87      3.81 o 
   1   8   9      513.76      498.78      8.69 o 
   2   8   9     1253.01     1195.48     14.24 o 
   3   8   9      107.57      106.84      5.46 o 
   4   8   9        1.05        0.30      4.91 o 
   5   8   9        2.54        2.77      5.38 o 
   6   8   9       94.97      110.64      8.28 o 
   7   8   9       67.45       62.31      8.39 o 
   8   8   9        3.40       12.17      8.32 o 
   9   8   9      185.64      181.66     12.26 o 
  10   8   9       32.43       22.92     14.68 o 
 -10   9   9        8.07      -17.08     17.08 o 
  -9   9   9      194.88      211.56     17.00 o 
  -8   9   9       37.84       24.40     14.04 o 
  -7   9   9       21.65       23.87      8.14 o 
  -6   9   9       45.27       59.49      8.33 o 
  -5   9   9       15.25       15.57      6.23 o 
  -4   9   9       13.09       16.57      5.18 o 
  -3   9   9      846.10      772.72     13.37 o 
  -2   9   9       49.85       61.20      5.80 o 
  -1   9   9        9.81        7.92      5.34 o 
   0   9   9      509.91      488.44      9.29 o 
   1   9   9        4.88        5.09      4.63 o 
   2   9   9       11.23       14.33      5.26 o 
   3   9   9        0.94       10.56      6.52 o 
   4   9   9        0.49       -4.48      6.44 o 
   5   9   9       10.28        0.01      7.17 o 
   6   9   9      140.02      121.92     10.25 o 
   7   9   9       57.87       59.60     10.21 o 
   8   9   9        9.50       -4.98     10.04 o 
   9   9   9      222.41      214.83     15.15 o 
  10   9   9      116.39      148.32     28.06 o 
  -9  10   9       39.39       30.63     18.94 o 
  -8  10   9      265.45      272.13     17.57 o 
  -7  10   9      171.18      194.99     11.13 o 
  -6  10   9       37.33       33.56      7.31 o 
  -5  10   9       27.47       27.52      6.98 o 
  -4  10   9      248.73      255.65      9.60 o 
  -3  10   9      268.56      266.45      8.89 o 
  -2  10   9      342.40      328.31      9.49 o 
  -1  10   9      259.87      250.69      8.87 o 
   0  10   9       19.64       14.21      5.22 o 
   1  10   9      377.54      381.88     16.46 o 
   2  10   9        8.74        2.28      6.04 o 
   3  10   9      101.32       91.44      9.63 o 
   4  10   9      203.77      220.77     10.86 o 
   5  10   9       54.68       40.95      8.96 o 
   6  10   9        4.50       -0.25      9.35 o 
   7  10   9      701.20      678.30     26.12 o 
   8  10   9       56.74       86.17     11.69 o 
   9  10   9       85.75      118.19     29.69 o 
  -8  11   9        0.19        4.35     16.11 o 
  -7  11   9      294.15      301.14     15.70 o 
  -6  11   9        3.89        7.80      8.92 o 
  -5  11   9      484.36      494.45     13.97 o 
  -4  11   9      195.25      189.11     12.11 o 
  -3  11   9      443.28      433.90     12.68 o 
  -2  11   9      621.38      628.08     14.11 o 
  -1  11   9     1621.71     1609.18     25.48 o 
   0  11   9      930.84      908.34     18.70 o 
   1  11   9     1184.93     1139.30     26.84 o 
   2  11   9     1452.91     1382.47     41.99 o 
   3  11   9     1362.70     1288.33     46.87 o 
   4  11   9     1600.32     1544.40     29.76 o 
   5  11   9      105.16       93.92     11.98 o 
   6  11   9      414.71      391.52     17.11 o 
   7  11   9      557.41      520.67     19.70 o 
   8  11   9      234.65      243.49     15.93 o 
  -8  12   9       28.61       58.95     31.89 o 
  -7  12   9      384.70      395.81     22.01 o 
  -6  12   9      232.43      255.49     11.85 o 
  -5  12   9       95.83      102.49     10.01 o 
  -4  12   9      129.28      131.00      9.85 o 
  -3  12   9       39.57       42.17      7.91 o 
  -2  12   9      105.51      102.42      8.00 o 
  -1  12   9      161.28      128.30     10.28 o 
   0  12   9      131.26      115.74     10.90 o 
   1  12   9      130.82      123.61     11.11 o 
   2  12   9       72.83       77.06      9.87 o 
   3  12   9       48.60       44.98      9.61 o 
   4  12   9      141.16      142.99     11.26 o 
   5  12   9      120.72      124.95     13.19 o 
   6  12   9        5.96       -6.57     12.05 o 
   7  12   9        6.36      -10.72     12.74 o 
   8  12   9       86.52       92.72     19.98 o 
  -7  13   9      136.13      123.35     17.05 o 
  -6  13   9      104.36      108.31     16.47 o 
  -5  13   9      224.48      230.00     13.19 o 
  -4  13   9      338.14      324.99     12.43 o 
  -3  13   9      122.70      121.93     10.25 o 
  -2  13   9      979.77     1012.88     19.74 o 
  -1  13   9       31.87       39.03      9.29 o 
   0  13   9       28.32       20.52     12.62 o 
   1  13   9     1074.90     1054.77     25.61 o 
   2  13   9      154.68      133.51     12.35 o 
   3  13   9      153.51      155.85     11.93 o 
   4  13   9      151.40      151.05     12.22 o 
   5  13   9      158.78      147.73     14.77 o 
   6  13   9        7.39       -3.94     13.20 o 
   7  13   9      167.70      172.87     32.55 o 
  -5  14   9      314.16      319.91     17.86 o 
  -4  14   9       65.30       76.40     11.55 o 
  -3  14   9       99.98      130.59     11.20 o 
  -2  14   9        5.03        0.49     10.16 o 
  -1  14   9       10.93        0.97      9.96 o 
   0  14   9       27.47       32.77     11.75 o 
   1  14   9        3.49        2.44      8.74 o 
   2  14   9        2.03      -10.96     10.96 o 
   3  14   9        4.15       13.63     10.57 o 
   4  14   9      173.11      188.67     13.58 o 
   5  14   9       12.83        2.59     18.15 o 
  -3  15   9      102.60       90.20     14.39 o 
  -2  15   9      505.97      586.17     22.52 o 
  -1  15   9      174.88      182.91     13.14 o 
   0  15   9       27.46       15.84     12.47 o 
   1  15   9      452.57      464.74     19.16 o 
   2  15   9      390.01      424.90     26.79 o 
   3  15   9       63.32       56.06     13.68 o 
 -12   0  10       31.80        4.79     28.16 o 
 -11   0  10      106.54      127.66     16.39 o 
 -10   0  10        6.16        2.25     11.25 o 
  -9   0  10        1.24        8.05     10.06 o 
  -8   0  10      652.01      642.74     22.71 o 
  -7   0  10      667.32      577.09     16.59 o 
  -6   0  10      789.19      717.11     17.33 o 
  -5   0  10     2917.33     2929.11     35.43 o 
  -4   0  10     1813.58     1766.10     22.11 o 
  -3   0  10     2298.17     2213.48     26.01 o 
  -2   0  10     2338.84     2280.59     26.36 o 
  -1   0  10     7163.89     7295.91     72.30 o 
   0   0  10     3730.64     3773.95     41.57 o 
   1   0  10     5076.25     4822.11     48.21 o 
   2   0  10     5344.91     5570.49     51.73 o 
   3   0  10     5499.52     5434.67     66.39 o 
   4   0  10     3458.86     3417.91     33.36 o 
   5   0  10     2798.39     2959.11     31.59 o 
   6   0  10     1234.84     1268.11     17.75 o 
   7   0  10      802.70      748.41     16.40 o 
   8   0  10     1089.79     1038.47     42.39 o 
   9   0  10       76.17       71.30     12.15 o 
  10   0  10      114.62       98.82     14.23 o 
  11   0  10        0.84      -18.55     18.55 o 
  12   0  10      109.19       84.79     22.10 o 
 -12   1  10       86.12       94.19     12.48 o 
 -11   1  10       36.21       47.40     10.97 o 
 -10   1  10       35.03       44.56      8.99 o 
  -9   1  10      158.64      155.79      8.75 o 
  -8   1  10      464.01      459.75     12.07 o 
  -7   1  10     1177.01     1152.07     17.76 o 
  -6   1  10     1067.07     1094.75     15.29 o 
  -5   1  10       32.14       52.04      3.47 o 
  -4   1  10        6.80        7.54      2.49 o 
  -3   1  10      195.32      203.88      3.76 o 
  -2   1  10        4.15        1.27      1.80 o 
  -1   1  10       52.16       49.30      2.31 o 
   0   1  10     1432.13     1553.96     12.84 o 
   1   1  10        1.95        6.44      1.57 o 
   2   1  10      421.35      453.62      6.69 o 
   3   1  10      220.51      222.26      4.82 o 
   4   1  10      508.54      516.19      6.64 o 
   5   1  10     1696.90     1741.04     15.00 o 
   6   1  10       13.26       13.17      3.33 o 
   7   1  10      142.47      144.11      5.80 o 
   8   1  10      545.44      547.17     12.16 o 
   9   1  10      166.09      161.02      9.79 o 
  10   1  10      709.90      708.32     17.90 o 
  11   1  10      266.88      290.36     15.08 o 
  12   1  10       50.56       46.17     17.99 o 
 -12   2  10        4.14       -1.06     10.50 o 
 -11   2  10       16.90       13.03     10.04 o 
 -10   2  10       20.66       16.14      8.05 o 
  -9   2  10       25.49       31.42      7.60 o 
  -8   2  10      100.35       94.76      7.49 o 
  -7   2  10        0.33       -5.52      5.52 o 
  -6   2  10      180.21      173.32      6.45 o 
  -5   2  10        2.43        2.97      3.20 o 
  -4   2  10      703.40      667.60      8.43 o 
  -3   2  10      129.69      140.15      3.49 o 
  -2   2  10       32.71       34.27      2.54 o 
  -1   2  10      781.85      807.41      8.37 o 
   0   2  10      914.51      913.84      9.03 o 
   1   2  10       29.46       33.92      2.10 o 
   2   2  10      817.29      854.78      7.58 o 
   3   2  10     1247.41     1390.68     13.60 o 
   4   2  10      151.96      151.71      3.94 o 
   5   2  10       96.43       84.43      3.83 o 
   6   2  10       14.47       10.92      3.57 o 
   7   2  10       58.93       56.78      5.15 o 
   8   2  10      315.59      293.03      9.40 o 
   9   2  10      201.65      179.54      9.92 o 
  10   2  10       14.58        5.60      6.74 o 
  11   2  10        1.07       -7.13      7.54 o 
  12   2  10        0.05        5.58     12.66 o 
 -12   3  10       55.56       59.11     16.74 o 
 -11   3  10        4.83        1.87     10.10 o 
 -10   3  10       11.01       12.37      8.10 o 
  -9   3  10        7.21        4.50      7.91 o 
  -8   3  10      142.77      141.96      8.22 o 
  -7   3  10       10.15        6.99      5.35 o 
  -6   3  10      748.22      753.10     11.94 o 
  -5   3  10      461.64      458.46      7.69 o 
  -4   3  10      146.79      136.01      3.99 o 
  -3   3  10      181.00      187.56      4.39 o 
  -2   3  10       31.46       27.91      2.29 o 
  -1   3  10     2196.09     2151.80     19.52 o 
   0   3  10      210.84      199.95      3.75 o 
   1   3  10        7.88       21.08      2.12 o 
   2   3  10       20.93       25.92      2.11 o 
   3   3  10      106.38      114.64      3.31 o 
   4   3  10     1259.21     1241.80     17.79 o 
   5   3  10      127.79      116.45      4.19 o 
   6   3  10       63.11       74.37      5.10 o 
   7   3  10     1284.70     1244.93     26.93 o 
   8   3  10      239.74      228.97     10.74 o 
   9   3  10      125.60      124.58      8.16 o 
  10   3  10      437.22      453.21     14.54 o 
  11   3  10        3.82       20.37     15.98 o 
  12   3  10       87.64       94.62     23.40 o 
 -11   4  10       18.20       33.00     10.60 o 
 -10   4  10      121.64      116.82      9.46 o 
  -9   4  10        5.36        6.91      7.93 o 
  -8   4  10       17.62        9.23      6.31 o 
  -7   4  10      679.15      657.51     12.12 o 
  -6   4  10      279.60      261.62      9.02 o 
  -5   4  10     1550.54     1501.77     15.81 o 
  -4   4  10     4501.57     4256.90     34.91 o 
  -3   4  10      414.04      394.38      6.07 o 
  -2   4  10     1299.43     1221.75     10.74 o 
  -1   4  10     3668.77     3666.12     27.66 o 
   0   4  10     2721.20     2803.62     26.81 o 
   1   4  10     1510.94     1366.37     15.72 o 
   2   4  10     6918.21     7055.04     79.37 o 
   3   4  10     2589.32     2569.36     36.42 o 
   4   4  10     1397.11     1372.07     15.37 o 
   5   4  10     1445.65     1459.31     14.69 o 
   6   4  10       25.12       32.97      4.54 o 
   7   4  10      330.55      344.63      8.13 o 
   8   4  10      419.79      417.10     11.43 o 
   9   4  10       46.21       56.02      7.87 o 
  10   4  10       25.79       44.09     10.55 o 
  11   4  10       25.73       48.39     16.60 o 
 -11   5  10       14.73       13.14     10.72 o 
 -10   5  10       47.40       56.89      8.88 o 
  -9   5  10      254.01      268.40      9.82 o 
  -8   5  10       14.68       21.77      6.85 o 
  -7   5  10     1665.53     1671.24     20.12 o 
  -6   5  10      108.53      130.62      5.96 o 
  -5   5  10       14.99        8.25      4.08 o 
  -4   5  10     1309.61     1264.47     11.76 o 
  -3   5  10      697.09      658.11      8.05 o 
  -2   5  10      807.60      852.23      9.06 o 
  -1   5  10      127.43      113.86      3.55 o 
   0   5  10      145.74      154.42      4.72 o 
   1   5  10        9.26       13.23      3.03 o 
   2   5  10        6.03        9.85      3.68 o 
   3   5  10      420.64      423.10      7.99 o 
   4   5  10     1272.07     1252.84     13.53 o 
   5   5  10     2176.68     2224.27     38.68 o 
   6   5  10     1835.39     1838.70     28.45 o 
   7   5  10     1180.31     1181.05     24.67 o 
   8   5  10       94.82      107.85      8.59 o 
   9   5  10      444.01      447.57     13.40 o 
  10   5  10      544.77      525.28     19.06 o 
  11   5  10      219.85      197.58     24.41 o 
 -11   6  10       11.51       16.28     10.72 o 
 -10   6  10      116.38      131.60     10.92 o 
  -9   6  10       90.59       96.94      8.24 o 
  -8   6  10      187.58      171.34      8.32 o 
  -7   6  10      281.45      265.63      8.81 o 
  -6   6  10      293.24      279.14      7.25 o 
  -5   6  10      654.52      649.92      9.16 o 
  -4   6  10        7.48       11.65      3.88 o 
  -3   6  10       31.38       36.82      3.63 o 
  -2   6  10     2523.33     2406.77     23.58 o 
  -1   6  10     1232.78     1271.89     12.50 o 
   0   6  10      345.54      323.38      6.63 o 
   1   6  10     2469.83     2403.95     24.61 o 
   2   6  10      553.74      575.73      8.88 o 
   3   6  10      780.61      801.69     12.15 o 
   4   6  10     1692.81     1712.43     28.01 o 
   5   6  10      684.61      710.02     16.61 o 
   6   6  10      176.98      174.96      7.68 o 
   7   6  10       31.07       24.56      6.47 o 
   8   6  10      152.10      145.03      8.96 o 
   9   6  10       29.30       26.45      9.35 o 
  10   6  10      295.20      257.01     16.42 o 
  11   6  10       12.42       21.61     21.95 o 
 -10   7  10        8.88       11.29     10.89 o 
  -9   7  10      119.81      138.58     10.45 o 
  -8   7  10      289.16      286.56      9.24 o 
  -7   7  10       20.39       18.88      6.07 o 
  -6   7  10       18.53       17.10      5.46 o 
  -5   7  10      593.42      584.68     10.48 o 
  -4   7  10       59.81       70.74      4.75 o 
  -3   7  10      446.99      425.34      8.09 o 
  -2   7  10      457.45      437.02      8.10 o 
  -1   7  10     1612.14     1517.29     17.79 o 
   0   7  10      295.61      300.53      6.59 o 
   1   7  10      335.66      344.70      7.03 o 
   2   7  10        0.77       -1.92      3.92 o 
   3   7  10        5.88        7.20      4.59 o 
   4   7  10      292.22      310.56      8.33 o 
   5   7  10       91.97      102.21      6.77 o 
   6   7  10       21.04       18.45      6.92 o 
   7   7  10      199.33      178.68      9.62 o 
   8   7  10        1.53       -4.88      8.69 o 
   9   7  10        3.26       10.56     16.17 o 
  10   7  10       14.37        9.60     11.96 o 
 -10   8  10      225.15      256.72     25.51 o 
  -9   8  10        3.31        2.83     11.87 o 
  -8   8  10       48.02       50.12     16.43 o 
  -7   8  10       37.89       45.07     10.37 o 
  -6   8  10      154.11      157.22     11.79 o 
  -5   8  10      137.39      140.53      7.44 o 
  -4   8  10      178.30      188.96      7.06 o 
  -3   8  10     2158.20     2094.82     23.35 o 
  -2   8  10     1914.06     1764.87     21.95 o 
  -1   8  10      196.90      237.18      8.90 o 
   0   8  10     1247.20     1221.90     14.43 o 
   1   8  10      825.46      800.14     12.97 o 
   2   8  10      580.82      559.43     10.76 o 
   3   8  10      870.57      822.16     13.75 o 
   4   8  10      883.02      866.41     15.65 o 
   5   8  10     1610.99     1572.29     27.83 o 
   6   8  10      300.55      311.32     11.12 o 
   7   8  10       96.11       98.98      9.01 o 
   8   8  10       25.85       25.16      8.74 o 
   9   8  10        1.04        4.00     10.87 o 
  10   8  10       16.40       33.75     15.23 o 
 -10   9  10        5.75       63.25     35.84 o 
  -9   9  10      230.28      262.48     23.53 o 
  -8   9  10       90.59      103.37     23.57 o 
  -7   9  10      275.12      286.35     12.16 o 
  -6   9  10      724.77      782.01     16.45 o 
  -5   9  10      330.08      340.97     12.41 o 
  -4   9  10      278.71      296.64     11.91 o 
  -3   9  10       89.95       79.77      7.29 o 
  -2   9  10       21.48       15.34      6.18 o 
  -1   9  10       56.72       72.55      7.40 o 
   0   9  10       61.89       67.69      5.25 o 
   1   9  10        6.02        8.49      4.92 o 
   2   9  10      693.41      700.55     15.79 o 
   3   9  10       24.96       10.83      7.03 o 
   4   9  10     1214.69     1205.22     19.63 o 
   5   9  10      360.01      336.53     11.35 o 
   6   9  10      464.68      439.34     14.62 o 
   7   9  10      600.09      559.87     16.95 o 
   8   9  10      222.71      225.87     13.20 o 
   9   9  10      421.47      377.80     25.73 o 
  10   9  10      151.25      213.29     39.62 o 
  -9  10  10       87.62      150.51     62.05 o 
  -8  10  10        1.81        0.03     17.08 o 
  -7  10  10       65.72       55.98     10.76 o 
  -6  10  10       23.41       21.37      9.14 o 
  -5  10  10      988.19      948.10     22.63 o 
  -4  10  10      695.72      694.83     19.04 o 
  -3  10  10      830.43      828.44     15.85 o 
  -2  10  10      430.91      428.94     11.85 o 
  -1  10  10      549.35      567.68     14.21 o 
   0  10  10     1209.82     1177.55     17.60 o 
   1  10  10     1540.67     1534.03     26.62 o 
   2  10  10     1373.54     1397.00     32.19 o 
   3  10  10     1678.79     1631.01     29.59 o 
   4  10  10      295.58      295.04     13.74 o 
   5  10  10      810.26      789.85     26.82 o 
   6  10  10      692.28      710.31     18.83 o 
   7  10  10       18.21       32.31     10.52 o 
   8  10  10      243.44      249.34     18.63 o 
   9  10  10       19.14       28.88     16.06 o 
  -8  11  10       10.43       31.48     19.98 o 
  -7  11  10       51.82       55.52     11.29 o 
  -6  11  10       10.88       11.51     11.19 o 
  -5  11  10        0.26       12.01      8.46 o 
  -4  11  10        0.73        2.53      7.88 o 
  -3  11  10       33.32       28.38      7.28 o 
  -2  11  10       55.49       63.61      7.89 o 
  -1  11  10        0.23       -3.64      7.60 o 
   0  11  10      138.29      146.68      7.91 o 
   1  11  10       41.47       51.48      8.54 o 
   2  11  10        3.68       12.13     10.08 o 
   3  11  10        8.58       10.69      9.63 o 
   4  11  10       57.77       59.60     10.83 o 
   5  11  10       24.75       19.13      9.68 o 
   6  11  10        7.30       -2.50     11.61 o 
   7  11  10      138.47       98.29     14.62 o 
   8  11  10        0.75       -0.29     16.20 o 
  -7  12  10        8.63       31.39     13.25 o 
  -6  12  10        1.81       10.85      9.32 o 
  -5  12  10        1.00       -1.96      8.95 o 
  -4  12  10        4.97       10.04      9.31 o 
  -3  12  10      130.90      139.47      8.86 o 
  -2  12  10        3.21       -1.60      7.27 o 
  -1  12  10       40.72       46.95     10.40 o 
   0  12  10       38.55       43.12     12.12 o 
   1  12  10      741.70      781.31     23.13 o 
   2  12  10      377.43      402.49     18.56 o 
   3  12  10      191.48      192.65     13.68 o 
   4  12  10       42.70       39.51     10.02 o 
   5  12  10        1.25       -5.17     10.83 o 
   6  12  10       65.94       58.97     14.12 o 
   7  12  10       58.16       44.75     13.64 o 
  -6  13  10       54.47       64.50     12.34 o 
  -5  13  10      126.35      133.72     10.95 o 
  -4  13  10      220.26      251.46     11.66 o 
  -3  13  10       70.60       82.00      8.68 o 
  -2  13  10       58.56       62.21      9.60 o 
  -1  13  10      202.30      214.25     12.20 o 
   0  13  10      137.63      127.57     12.68 o 
   1  13  10        8.31       10.29      8.00 o 
   2  13  10      137.72      139.81     13.93 o 
   3  13  10      441.33      452.50     17.53 o 
   4  13  10      316.29      336.32     17.37 o 
   5  13  10      139.88      146.18     17.52 o 
   6  13  10      312.68      261.78     18.98 o 
  -5  14  10      284.98      264.40     15.19 o 
  -4  14  10      159.36      158.17     12.70 o 
  -3  14  10      159.84      165.68     13.50 o 
  -2  14  10      453.51      446.81     15.46 o 
  -1  14  10       67.77       81.12     11.30 o 
   0  14  10     1086.05     1137.81     26.61 o 
   1  14  10      941.32      953.83     19.37 o 
   2  14  10      605.18      595.42     17.41 o 
   3  14  10      737.12      769.46     50.49 o 
   4  14  10      485.22      472.19     17.65 o 
   5  14  10       35.15       34.75     19.13 o 
  -3  15  10        2.39       22.58     15.13 o 
  -2  15  10        7.39       15.45     12.78 o 
  -1  15  10       20.32       28.94     11.15 o 
   0  15  10       39.96       42.60     11.22 o 
   1  15  10        4.95       13.86     12.66 o 
   2  15  10        0.52        5.79     10.07 o 
   3  15  10      118.01      145.87     25.71 o 
 -12   1  11      373.41      427.12     23.26 o 
 -11   1  11        3.50      -11.63     12.50 o 
 -10   1  11       34.45       18.80     11.47 o 
  -9   1  11        8.68        3.17      5.45 o 
  -8   1  11       10.73       11.58      6.03 o 
  -7   1  11       73.24       89.43      6.35 o 
  -6   1  11      441.28      455.28      9.72 o 
  -5   1  11      546.65      508.33      7.99 o 
  -4   1  11      620.00      530.48      8.90 o 
  -3   1  11     1330.27     1336.05     12.17 o 
  -2   1  11      379.74      315.39      4.74 o 
  -1   1  11     2753.31     2559.50     20.14 o 
   0   1  11      801.34      830.49      9.69 o 
   1   1  11     4763.34     4924.59     33.82 o 
   2   1  11      234.29      203.06      3.89 o 
   3   1  11     1826.70     1902.45     14.21 o 
   4   1  11      901.15      907.04      8.79 o 
   5   1  11        5.58       11.35      3.03 o 
   6   1  11      469.88      456.92      8.22 o 
   7   1  11        4.66       12.54      5.11 o 
   8   1  11        9.29       15.79      6.31 o 
   9   1  11       43.70       45.02      8.66 o 
  10   1  11       12.11        1.50      9.83 o 
  11   1  11        6.68       12.32     16.01 o 
  12   1  11        4.39      -23.94     28.10 o 
 -12   2  11       21.06       -7.10     33.78 o 
 -11   2  11       16.33       13.65     12.20 o 
 -10   2  11       11.01        8.19      8.84 o 
  -9   2  11       30.67       41.98      8.24 o 
  -8   2  11      298.70      316.25      9.49 o 
  -7   2  11       32.85       39.37      5.92 o 
  -6   2  11      658.98      685.13     10.89 o 
  -5   2  11       44.30       54.46      7.09 o 
  -4   2  11      692.07      664.24      8.64 o 
  -3   2  11      115.01      127.34      3.76 o 
  -2   2  11       70.32       77.32      2.70 o 
  -1   2  11      861.13      865.60      8.17 o 
   0   2  11      582.08      563.80      6.01 o 
   1   2  11       10.64       13.93      2.10 o 
   2   2  11     3463.59     3741.87     29.47 o 
   3   2  11      909.58      941.99     12.79 o 
   4   2  11     1974.13     1951.05     20.48 o 
   5   2  11     2924.38     2957.02     28.86 o 
   6   2  11     2238.74     2270.76     31.55 o 
   7   2  11     2328.66     2290.32     29.42 o 
   8   2  11      537.79      558.64     16.15 o 
   9   2  11      485.61      507.74     14.48 o 
  10   2  11      250.50      261.01     14.74 o 
  11   2  11       26.31        9.46     11.99 o 
 -11   3  11       33.49       16.66     11.39 o 
 -10   3  11      165.81      150.47      9.26 o 
  -9   3  11        6.66       13.40      7.15 o 
  -8   3  11      292.87      281.33      9.30 o 
  -7   3  11      506.67      473.06     10.12 o 
  -6   3  11        9.59       11.13      5.07 o 
  -5   3  11      862.89      849.24     12.11 o 
  -4   3  11     1248.64     1199.32     13.03 o 
  -3   3  11     3343.31     3178.52     25.78 o 
  -2   3  11     8080.70     8021.41     58.22 o 
  -1   3  11      405.12      385.72      6.37 o 
   0   3  11     1358.74     1246.86     11.98 o 
   1   3  11      649.36      647.22      8.74 o 
   2   3  11     3750.19     3927.20     49.59 o 
   3   3  11     1438.74     1339.20     18.68 o 
   4   3  11     1504.21     1535.05     16.10 o 
   5   3  11     1752.50     1764.96     20.83 o 
   6   3  11       74.08       75.07      4.67 o 
   7   3  11      121.01      123.06      7.05 o 
   8   3  11       31.06       28.98      7.41 o 
   9   3  11        0.66       -2.58      7.61 o 
  10   3  11       42.76       37.41     10.55 o 
  11   3  11       43.50       56.34     16.71 o 
 -11   4  11       23.20       33.79     11.74 o 
 -10   4  11        2.94        2.82      7.78 o 
  -9   4  11       20.38       21.46      7.72 o 
  -8   4  11        5.28       10.19      6.43 o 
  -7   4  11      205.68      218.62      7.63 o 
  -6   4  11      576.76      519.31      9.81 o 
  -5   4  11     2384.54     2377.78     24.50 o 
  -4   4  11        1.42        3.05      3.15 o 
  -3   4  11      516.83      486.02      6.82 o 
  -2   4  11       27.40       38.36      3.11 o 
  -1   4  11     2327.48     2420.64     19.98 o 
   0   4  11        8.54        8.51      2.20 o 
   1   4  11       13.45       17.04      2.55 o 
   2   4  11       61.91       52.43      3.33 o 
   3   4  11        4.12        6.95      3.04 o 
   4   4  11      948.16      992.57     21.00 o 
   5   4  11      286.31      280.73     11.49 o 
   6   4  11        4.36        1.73      4.28 o 
   7   4  11      600.48      622.65     13.91 o 
   8   4  11       71.83       90.84      8.38 o 
   9   4  11      241.63      218.39     10.62 o 
  10   4  11       73.74       80.37     11.20 o 
  11   4  11        8.94       20.22     16.40 o 
 -11   5  11        8.02       25.57     10.82 o 
 -10   5  11       13.53       20.69      9.06 o 
  -9   5  11       20.74       20.33      7.50 o 
  -8   5  11        0.88        1.01      6.66 o 
  -7   5  11        4.96       11.88      6.20 o 
  -6   5  11       22.38       20.96      5.10 o 
  -5   5  11        1.19        0.39      4.53 o 
  -4   5  11       47.71       48.13      3.18 o 
  -3   5  11        3.82        6.51      3.26 o 
  -2   5  11      308.25      305.01      6.05 o 
  -1   5  11     1781.57     1748.68     16.69 o 
   0   5  11       81.62       87.46      3.75 o 
   1   5  11      539.45      520.70      9.08 o 
   2   5  11      932.72      890.60     22.99 o 
   3   5  11       11.77       12.05      3.52 o 
   4   5  11      243.28      242.29      6.30 o 
   5   5  11      104.62      103.49      4.46 o 
   6   5  11       53.78       45.76      5.69 o 
   7   5  11      275.94      268.12      8.55 o 
   8   5  11       17.04       10.00      6.76 o 
   9   5  11       23.84       39.23      9.32 o 
  10   5  11       42.40       37.02      9.88 o 
  11   5  11       70.46       81.12     22.79 o 
 -11   6  11       16.31       40.60     13.16 o 
 -10   6  11       16.63       36.28      8.61 o 
  -9   6  11      313.79      342.68     11.03 o 
  -8   6  11       35.77       33.17      7.60 o 
  -7   6  11      166.33      178.89      8.11 o 
  -6   6  11       30.99       44.72      5.59 o 
  -5   6  11      313.22      312.29      7.70 o 
  -4   6  11        2.18        4.32      3.97 o 
  -3   6  11        4.37       -2.08      3.81 o 
  -2   6  11        0.68        1.18      3.75 o 
  -1   6  11       10.71       24.02      3.85 o 
   0   6  11       62.52       66.60      5.57 o 
   1   6  11      353.25      336.21      6.88 o 
   2   6  11       84.15       88.41      4.66 o 
   3   6  11     1032.53     1038.69     20.74 o 
   4   6  11     2455.24     2459.03     38.40 o 
   5   6  11     1578.36     1585.58     24.83 o 
   6   6  11      327.92      320.16     12.90 o 
   7   6  11      412.92      438.26     13.12 o 
   8   6  11      254.25      257.47     17.05 o 
   9   6  11      693.59      687.67     20.73 o 
  10   6  11       89.64      104.42     13.05 o 
  11   6  11      160.74      153.28     25.19 o 
 -10   7  11       29.52       35.51     12.34 o 
  -9   7  11       85.92      105.51      9.83 o 
  -8   7  11        5.73       13.06      7.54 o 
  -7   7  11      388.17      429.12     11.48 o 
  -6   7  11      599.81      592.28     14.01 o 
  -5   7  11      761.12      731.65     11.65 o 
  -4   7  11     1102.18     1108.00     14.32 o 
  -3   7  11     2844.23     2790.30     27.40 o 
  -2   7  11     1378.26     1329.87     15.54 o 
  -1   7  11      472.36      459.95      9.53 o 
   0   7  11     4815.91     4595.90     41.40 o 
   1   7  11      570.28      590.60     14.53 o 
   2   7  11     2372.10     2324.85     31.83 o 
   3   7  11     4851.95     4619.31     62.51 o 
   4   7  11      273.18      288.12      8.19 o 
   5   7  11      213.82      206.35     12.07 o 
   6   7  11       54.42       64.94      7.73 o 
   7   7  11      350.70      348.66     11.82 o 
   8   7  11        0.62       -2.50      8.16 o 
   9   7  11       23.30       18.14     11.68 o 
  10   7  11        8.78        6.01     27.16 o 
 -10   8  11        2.70       43.10     34.21 o 
  -9   8  11       32.44       34.79     16.66 o 
  -8   8  11      269.04      277.24     40.00 o 
  -7   8  11        5.28        2.98     11.85 o 
  -6   8  11       18.31       24.49      7.13 o 
  -5   8  11        0.76       -3.53      6.63 o 
  -4   8  11        2.80        8.17      5.88 o 
  -3   8  11       96.63       97.41      6.50 o 
  -2   8  11        5.02        1.84      4.99 o 
  -1   8  11     1133.58      990.10     15.01 o 
   0   8  11      116.61      114.61      5.38 o 
   1   8  11       79.92       70.85      5.14 o 
   2   8  11      529.02      503.90     10.50 o 
   3   8  11       91.44       99.30      7.15 o 
   4   8  11      149.47      163.95      9.55 o 
   5   8  11      595.21      581.19     12.75 o 
   6   8  11      528.87      512.02     13.72 o 
   7   8  11      214.01      205.54     14.76 o 
   8   8  11      576.72      575.37     15.61 o 
   9   8  11       69.47       54.87     11.98 o 
  10   8  11      191.72      135.63     67.42 o 
  -9   9  11        0.93        1.71     16.87 o 
  -8   9  11       31.76       26.33     16.17 o 
  -7   9  11       78.73       74.74     14.62 o 
  -6   9  11      166.51      152.15      9.85 o 
  -5   9  11       45.99       70.84      8.83 o 
  -4   9  11        4.84       10.48      7.82 o 
  -3   9  11       30.53       17.67      6.93 o 
  -2   9  11       74.34       69.14      7.13 o 
  -1   9  11       12.31       18.14      5.89 o 
   0   9  11       20.67       18.57      4.99 o 
   1   9  11       42.96       48.95      5.94 o 
   2   9  11       40.73       40.79      6.08 o 
   3   9  11      194.86      177.50     10.96 o 
   4   9  11       13.48       13.53      7.11 o 
   5   9  11       45.48       47.71      9.84 o 
   6   9  11      335.69      325.63     13.51 o 
   7   9  11       31.93       24.68     10.00 o 
   8   9  11       52.42       49.96     10.94 o 
   9   9  11        6.77        1.63     10.07 o 
  -9  10  11        7.09        6.80     32.90 o 
  -8  10  11       36.89       23.14     16.31 o 
  -7  10  11      240.99      246.01     14.34 o 
  -6  10  11      105.62      113.57      9.42 o 
  -5  10  11       73.66       77.70      8.81 o 
  -4  10  11      606.97      602.73     15.68 o 
  -3  10  11       25.04       23.71      7.47 o 
  -2  10  11        7.54       12.00      6.85 o 
  -1  10  11       25.36       19.40      7.44 o 
   0  10  11      124.98      129.51      7.50 o 
   1  10  11      543.34      543.13     12.50 o 
   2  10  11       10.51        5.34     14.45 o 
   3  10  11      355.73      347.82     15.77 o 
   4  10  11      409.21      396.56     15.77 o 
   5  10  11       66.07       92.15      9.16 o 
   6  10  11      868.20      886.37     20.90 o 
   7  10  11      153.77      157.11     12.41 o 
   8  10  11       53.20       42.54     11.43 o 
   9  10  11       23.27       19.90     20.52 o 
  -8  11  11       60.09      110.23     34.96 o 
  -7  11  11       28.64       22.09     11.43 o 
  -6  11  11       68.02       72.87      9.61 o 
  -5  11  11      671.21      680.28     17.99 o 
  -4  11  11      749.39      744.30     15.99 o 
  -3  11  11      234.93      247.22     10.60 o 
  -2  11  11      918.62      912.33     17.13 o 
  -1  11  11     1396.07     1358.95     29.10 o 
   0  11  11      430.84      413.23     13.49 o 
   1  11  11      702.41      724.40     17.93 o 
   2  11  11      133.40      131.07     18.86 o 
   3  11  11      671.55      701.41     22.54 o 
   4  11  11      400.21      364.92     15.86 o 
   5  11  11      415.80      406.83     16.95 o 
   6  11  11       58.34       51.73     12.68 o 
   7  11  11        5.81        9.81     12.40 o 
   8  11  11       75.61       69.50     16.51 o 
  -7  12  11      177.79      203.75     22.91 o 
  -6  12  11      307.92      360.39     16.92 o 
  -5  12  11        2.28        2.09      7.83 o 
  -4  12  11        6.61       17.38      7.48 o 
  -3  12  11       48.16       54.48      8.25 o 
  -2  12  11        5.35       10.10      8.77 o 
  -1  12  11       11.66       18.28      8.01 o 
   0  12  11      695.63      706.22     22.79 o 
   1  12  11       56.43       34.22      9.63 o 
   2  12  11      187.99      184.81     12.14 o 
   3  12  11      636.31      640.10     22.20 o 
   4  12  11      105.37      101.11     17.92 o 
   5  12  11      547.68      507.84     23.48 o 
   6  12  11      315.98      333.86     17.61 o 
   7  12  11       78.56       46.63     19.39 o 
  -6  13  11      253.44      278.37     24.12 o 
  -5  13  11      120.36      125.70     13.12 o 
  -4  13  11        9.44       -0.92      9.89 o 
  -3  13  11      272.39      247.83     10.62 o 
  -2  13  11      296.16      304.72     13.69 o 
  -1  13  11        5.27        7.11      9.57 o 
   0  13  11      242.36      218.18     13.98 o 
   1  13  11       48.23       62.46     14.20 o 
   2  13  11       88.67       91.52     10.32 o 
   3  13  11      120.65      129.49     12.95 o 
   4  13  11       71.36       73.33     16.83 o 
   5  13  11        2.68       15.93     17.11 o 
   6  13  11       86.63      106.06     16.39 o 
  -4  14  11       44.04       31.87     14.95 o 
  -3  14  11        0.78        8.72      9.62 o 
  -2  14  11        0.57        1.26     10.24 o 
  -1  14  11       26.15       19.73     10.47 o 
   0  14  11       60.14       61.30     12.62 o 
   1  14  11       16.61       10.25     12.04 o 
   2  14  11        6.77       14.80      9.73 o 
   3  14  11        1.57       -6.47     10.44 o 
   4  14  11       13.77        0.14     12.13 o 
  -2  15  11      112.24      119.60     14.33 o 
  -1  15  11       34.45       24.52     12.64 o 
   0  15  11      275.28      270.12     20.41 o 
   1  15  11      126.88      144.09     14.79 o 
   2  15  11       97.72       90.92     12.01 o 
 -11   0  12        2.66       12.16     19.48 o 
 -10   0  12      491.70      482.59     17.07 o 
  -9   0  12      138.24      166.25     15.04 o 
  -8   0  12      886.92      849.15     19.06 o 
  -7   0  12     1269.21     1162.57     22.37 o 
  -6   0  12      626.96      599.80     16.66 o 
  -5   0  12       36.72       55.74      6.53 o 
  -4   0  12     2574.03     2476.98     36.29 o 
  -3   0  12     2922.85     2898.37     36.90 o 
  -2   0  12     2751.97     2708.30     34.84 o 
  -1   0  12     6418.12     6492.06     65.33 o 
   0   0  12      802.18      696.05     10.46 o 
   1   0  12     1732.73     1700.47     21.47 o 
   2   0  12      161.09      121.71      5.02 o 
   3   0  12     2553.34     2648.75     35.09 o 
   4   0  12       24.47       20.90      5.10 o 
   5   0  12      357.73      350.29     11.57 o 
   6   0  12      137.88      132.31      7.47 o 
   7   0  12      421.12      405.34     13.55 o 
   8   0  12       43.26       35.00      9.48 o 
   9   0  12       22.23       24.09     14.88 o 
  10   0  12       31.52       62.44     31.45 o 
  11   0  12       38.03       42.55     29.25 o 
 -11   1  12       35.07       30.91     11.60 o 
 -10   1  12        1.04       21.01      7.51 o 
  -9   1  12      159.23      180.38      9.35 o 
  -8   1  12       63.14       52.22      6.81 o 
  -7   1  12      142.02      116.28      6.42 o 
  -6   1  12       80.72       82.02      5.94 o 
  -5   1  12      113.07       78.89      4.54 o 
  -4   1  12      136.82      151.27      4.89 o 
  -3   1  12       89.02       88.43      3.93 o 
  -2   1  12       56.87       51.19      2.91 o 
  -1   1  12       31.72       31.71      2.48 o 
   0   1  12      184.28      185.84      4.21 o 
   1   1  12     2476.74     2592.06     20.58 o 
   2   1  12      745.76      728.37      7.54 o 
   3   1  12      858.49      903.12      9.25 o 
   4   1  12     3531.81     3699.69     34.19 o 
   5   1  12      888.28      912.79     12.42 o 
   6   1  12     1151.40     1117.92     16.08 o 
   7   1  12     1118.15     1117.39     15.17 o 
   8   1  12      735.68      730.47     23.28 o 
   9   1  12      526.83      511.34     24.82 o 
  10   1  12      186.82      184.19     14.20 o 
  11   1  12      159.36      198.55     24.64 o 
 -11   2  12        7.87       14.16     11.61 o 
 -10   2  12       10.80       19.41      7.91 o 
  -9   2  12      226.24      227.01      9.07 o 
  -8   2  12       37.67       42.97      6.51 o 
  -7   2  12        8.37       12.96      5.46 o 
  -6   2  12        2.80        8.85      5.71 o 
  -5   2  12      691.74      637.89     10.49 o 
  -4   2  12        6.86       11.90      3.64 o 
  -3   2  12        3.50        2.75      3.27 o 
  -2   2  12      102.56      115.01      3.66 o 
  -1   2  12        6.27       15.39      2.29 o 
   0   2  12     1907.63     2039.02     21.26 o 
   1   2  12       36.83       41.91      2.57 o 
   2   2  12      707.38      771.28     11.09 o 
   3   2  12      108.30      115.82      3.66 o 
   4   2  12      177.47      194.29      5.02 o 
   5   2  12      189.05      205.80      5.53 o 
   6   2  12      139.34      143.38      5.33 o 
   7   2  12       53.82       53.40      5.44 o 
   8   2  12      100.33      103.19      8.97 o 
   9   2  12       23.13       13.21      7.02 o 
  10   2  12       78.07       45.90     10.23 o 
  11   2  12       56.42       68.99     20.82 o 
 -11   3  12        7.15        5.67     11.48 o 
 -10   3  12       78.40       93.42      8.78 o 
  -9   3  12      153.26      172.57      8.52 o 
  -8   3  12      140.07      153.51      7.70 o 
  -7   3  12      171.74      183.99      7.92 o 
  -6   3  12        0.77       -0.26      5.65 o 
  -5   3  12       41.70       30.43      4.81 o 
  -4   3  12      351.41      348.31      8.60 o 
  -3   3  12     1897.31     1851.20     17.44 o 
  -2   3  12      266.75      249.10      5.56 o 
  -1   3  12      500.41      525.68      7.93 o 
   0   3  12     2369.01     2416.25     20.36 o 
   1   3  12      704.54      757.58      8.28 o 
   2   3  12       17.91       36.61      3.05 o 
   3   3  12       54.80       45.03      3.53 o 
   4   3  12      384.49      397.41     10.29 o 
   5   3  12       54.15       49.28      4.13 o 
   6   3  12      960.00      951.82     11.64 o 
   7   3  12      348.38      347.79     13.24 o 
   8   3  12      400.45      384.61     12.01 o 
   9   3  12       97.44      115.34      9.43 o 
  10   3  12       24.54       24.22     10.56 o 
  11   3  12       43.71       44.11     25.22 o 
 -11   4  12       21.03       23.71     14.25 o 
 -10   4  12        1.69       -6.20      7.39 o 
  -9   4  12        7.95        6.60      7.40 o 
  -8   4  12      389.72      408.76     10.97 o 
  -7   4  12      139.06      148.28      7.67 o 
  -6   4  12       39.53       40.70      5.67 o 
  -5   4  12     2882.25     2814.52     30.21 o 
  -4   4  12     1395.41     1354.82     15.05 o 
  -3   4  12      697.32      716.07     10.73 o 
  -2   4  12     3830.80     3757.99     32.79 o 
  -1   4  12      349.17      318.83      6.37 o 
   0   4  12      951.62      908.21     10.74 o 
   1   4  12     1757.26     1669.92     21.50 o 
   2   4  12      421.81      400.64      8.75 o 
   3   4  12      428.01      407.29      9.20 o 
   4   4  12     1309.42     1286.40     13.47 o 
   5   4  12      332.82      343.51      7.07 o 
   6   4  12      161.07      141.67      7.14 o 
   7   4  12      447.27      439.26     11.21 o 
   8   4  12        1.13        0.30      7.63 o 
   9   4  12      569.02      567.58     17.05 o 
  10   4  12       31.72       28.59     10.88 o 
  11   4  12      153.70      152.55     19.91 o 
 -11   5  12        2.81       14.44     13.01 o 
 -10   5  12      267.08      312.83     12.03 o 
  -9   5  12       53.13       68.74      9.44 o 
  -8   5  12      144.51      121.83      8.76 o 
  -7   5  12      469.20      497.89     13.38 o 
  -6   5  12        2.24       -1.83      5.78 o 
  -5   5  12       22.59       32.33      5.50 o 
  -4   5  12        3.78       -0.59      4.34 o 
  -3   5  12      301.62      286.73      6.55 o 
  -2   5  12     2484.39     2411.49     22.63 o 
  -1   5  12     1193.22     1206.61     16.91 o 
   0   5  12     1720.46     1722.36     18.37 o 
   1   5  12     1142.88     1140.00     12.28 o 
   2   5  12     1602.92     1676.16     24.94 o 
   3   5  12     1716.41     1694.73     27.33 o 
   4   5  12     1026.55     1053.92     14.98 o 
   5   5  12      739.27      719.63     14.82 o 
   6   5  12     1162.85     1157.88     27.66 o 
   7   5  12     2243.50     2276.02     31.41 o 
   8   5  12      223.41      214.56     22.50 o 
   9   5  12      964.97      993.54     21.06 o 
  10   5  12      212.38      219.09     13.86 o 
  11   5  12        5.26       15.01     22.26 o 
 -10   6  12      109.64      114.99     12.02 o 
  -9   6  12        1.34       21.90      8.37 o 
  -8   6  12       61.63       67.74     10.90 o 
  -7   6  12       21.54        8.79      7.60 o 
  -6   6  12      108.24      110.35      6.87 o 
  -5   6  12      643.37      641.59     11.63 o 
  -4   6  12      153.98      156.99      5.55 o 
  -3   6  12     1017.95      987.30     12.34 o 
  -2   6  12     1051.63     1073.22     12.83 o 
  -1   6  12      225.09      220.99      9.82 o 
   0   6  12      528.42      530.23     11.42 o 
   1   6  12       26.61       24.38      3.97 o 
   2   6  12     1035.02      955.06     12.27 o 
   3   6  12       65.16       64.01      4.54 o 
   4   6  12       43.65       49.68      4.74 o 
   5   6  12      559.39      515.90     12.64 o 
   6   6  12        9.93       18.37      7.67 o 
   7   6  12       29.57       22.78      6.87 o 
   8   6  12        0.04        0.27      8.05 o 
   9   6  12        4.28       22.96     11.56 o 
  10   6  12       72.66       84.20     15.56 o 
 -10   7  12        0.40       -6.57     12.02 o 
  -9   7  12        2.54        4.40      9.89 o 
  -8   7  12       12.42       14.91     10.73 o 
  -7   7  12      169.68      174.88     11.01 o 
  -6   7  12       63.79       59.76      6.33 o 
  -5   7  12      100.73      100.13      6.59 o 
  -4   7  12       52.87       49.50      5.35 o 
  -3   7  12       29.06       31.74      5.04 o 
  -2   7  12       52.20       39.62      5.17 o 
  -1   7  12        2.12       -0.48      4.70 o 
   0   7  12        2.19       13.61      4.12 o 
   1   7  12      528.45      471.86     13.15 o 
   2   7  12      165.64      152.73      6.23 o 
   3   7  12        4.69       10.83      4.87 o 
   4   7  12      133.32      121.33      7.51 o 
   5   7  12      279.95      247.14      8.93 o 
   6   7  12       77.31       79.54      8.26 o 
   7   7  12      127.16      111.62      9.20 o 
   8   7  12        2.84        2.58      8.29 o 
   9   7  12        0.13       19.12     11.93 o 
  10   7  12        5.99      -13.65     14.68 o 
 -10   8  12      295.71      330.75     41.83 o 
  -9   8  12       52.43       94.85     24.47 o 
  -8   8  12       20.73       14.71     12.79 o 
  -7   8  12      222.78      242.63     20.24 o 
  -6   8  12        4.62       -7.19      7.99 o 
  -5   8  12      442.25      458.08     14.68 o 
  -4   8  12      463.95      491.17     11.53 o 
  -3   8  12     1187.32     1106.92     16.71 o 
  -2   8  12      673.51      703.11     12.17 o 
  -1   8  12      358.30      401.98     11.99 o 
   0   8  12      830.13      810.66     13.18 o 
   1   8  12       12.53       12.69      7.70 o 
   2   8  12     1039.96     1052.80     24.64 o 
   3   8  12       28.72       20.26      7.17 o 
   4   8  12       29.95       32.94      6.72 o 
   5   8  12      333.39      309.56     10.07 o 
   6   8  12       14.50        8.18      7.76 o 
   7   8  12       41.42       35.11      8.90 o 
   8   8  12      148.22      135.78     10.39 o 
   9   8  12       43.75       27.55     11.06 o 
  10   8  12       71.49      105.42     24.05 o 
  -9   9  12        6.01       11.17     20.00 o 
  -8   9  12        3.80       15.42     15.92 o 
  -7   9  12        9.31       -0.91     15.69 o 
  -6   9  12        5.89        5.50      9.57 o 
  -5   9  12      170.78      181.04     10.35 o 
  -4   9  12       20.83       31.80      8.35 o 
  -3   9  12       67.42       55.31      7.38 o 
  -2   9  12        6.61        1.20      5.79 o 
  -1   9  12      544.02      564.65     15.13 o 
   0   9  12      279.91      296.66      8.41 o 
   1   9  12      551.57      540.97     12.16 o 
   2   9  12     1673.47     1670.82     22.65 o 
   3   9  12      658.46      644.39     24.39 o 
   4   9  12     1021.63     1018.48     33.57 o 
   5   9  12     1412.71     1477.21     31.74 o 
   6   9  12      637.23      611.76     17.50 o 
   7   9  12      983.46      971.60     28.84 o 
   8   9  12      693.26      704.99     21.73 o 
   9   9  12      140.09      120.06     22.95 o 
  -8  10  12      157.71      166.22     30.88 o 
  -7  10  12       48.24       58.71     13.32 o 
  -6  10  12      118.58      142.70     11.61 o 
  -5  10  12       98.04       99.35     13.25 o 
  -4  10  12      212.80      234.35     11.39 o 
  -3  10  12     1076.32     1098.41     26.00 o 
  -2  10  12      736.69      771.40     17.39 o 
  -1  10  12      628.27      596.86     15.61 o 
   0  10  12      458.53      453.34     14.57 o 
   1  10  12      471.01      451.33     12.08 o 
   2  10  12      279.49      242.56     11.40 o 
   3  10  12       78.71       58.67     15.26 o 
   4  10  12       21.61       16.96      9.61 o 
   5  10  12      323.46      338.61     16.60 o 
   6  10  12        2.90        5.36     10.16 o 
   7  10  12       11.70       14.19     10.61 o 
   8  10  12       16.37        9.03     14.67 o 
  -8  11  12       55.51       50.48     32.56 o 
  -7  11  12       66.87       49.05     13.21 o 
  -6  11  12       54.32       53.89     13.64 o 
  -5  11  12        4.33       -6.88      8.56 o 
  -4  11  12      161.00      195.15     11.43 o 
  -3  11  12        4.26       -2.37      7.69 o 
  -2  11  12       73.84       72.59      8.46 o 
  -1  11  12      142.14      151.10     10.95 o 
   0  11  12       28.03       31.61      8.50 o 
   1  11  12       18.52       20.14      8.14 o 
   2  11  12      174.16      178.13     11.45 o 
   3  11  12       16.25       29.92     12.01 o 
   4  11  12      114.96      110.85     16.35 o 
   5  11  12      143.66      136.17     12.29 o 
   6  11  12       55.88       42.49     12.77 o 
   7  11  12      351.04      343.30     18.77 o 
   8  11  12        9.42       15.85     18.47 o 
  -7  12  12        0.55       15.07     15.74 o 
  -6  12  12      186.45      176.04     13.00 o 
  -5  12  12       72.69       56.59      9.22 o 
  -4  12  12       33.15       20.29      8.94 o 
  -3  12  12       75.58       69.52      8.49 o 
  -2  12  12      228.49      239.08     11.47 o 
  -1  12  12      231.10      228.29     10.83 o 
   0  12  12       19.74       21.34     15.06 o 
   1  12  12      296.21      312.62     13.23 o 
   2  12  12       10.88       16.11      9.69 o 
   3  12  12       21.29       17.12     10.34 o 
   4  12  12      113.41      133.32     14.89 o 
   5  12  12        1.37        8.25     22.65 o 
   6  12  12       42.95       62.14     13.53 o 
   7  12  12       21.51       29.52     40.05 o 
  -5  13  12        4.04        1.32     10.67 o 
  -4  13  12       39.29       49.57      9.72 o 
  -3  13  12       15.46       10.01      8.11 o 
  -2  13  12        5.99       -4.67      9.55 o 
  -1  13  12      263.32      245.56     12.87 o 
   0  13  12      528.70      523.59     21.96 o 
   1  13  12      253.10      263.65     17.34 o 
   2  13  12      320.13      296.49     13.90 o 
   3  13  12      147.68      133.99     10.76 o 
   4  13  12      183.04      192.07     14.28 o 
   5  13  12      566.08      514.67     28.77 o 
  -4  14  12      532.46      563.96     24.09 o 
  -3  14  12      269.23      253.78     18.68 o 
  -2  14  12      267.50      285.82     16.63 o 
  -1  14  12      566.96      585.72     18.01 o 
   0  14  12      550.77      602.66     39.38 o 
   1  14  12       14.64       30.97     12.32 o 
   2  14  12      129.77      120.16     10.80 o 
   3  14  12      250.58      235.40     13.29 o 
   4  14  12       10.26      -10.65     10.65 o 
   0  15  12       36.63       59.47     20.18 o 
 -11   1  13        3.10       20.91     14.42 o 
 -10   1  13        0.76        9.16      6.30 o 
  -9   1  13       20.80       17.07      7.09 o 
  -8   1  13      476.75      469.64     10.95 o 
  -7   1  13        6.54        8.08      6.56 o 
  -6   1  13       12.27       18.76      5.86 o 
  -5   1  13      731.61      643.87     10.59 o 
  -4   1  13      409.41      407.78      9.67 o 
  -3   1  13      139.06      142.79      5.72 o 
  -2   1  13     1937.58     1768.77     25.28 o 
  -1   1  13      411.75      429.79      8.38 o 
   0   1  13     1300.66     1293.03     16.85 o 
   1   1  13      286.12      262.73      6.93 o 
   2   1  13        7.20       10.53      3.17 o 
   3   1  13      213.27      192.62      5.14 o 
   4   1  13      803.10      861.19     11.01 o 
   5   1  13      245.78      223.39      6.59 o 
   6   1  13      315.57      314.11      9.51 o 
   7   1  13        4.97        3.68      5.75 o 
   8   1  13        2.75        0.34      7.94 o 
   9   1  13      186.16      204.22     13.77 o 
  10   1  13       34.91       46.34     12.90 o 
  11   1  13      137.92      141.58     27.24 o 
 -11   2  13        2.68        7.72     13.04 o 
 -10   2  13       75.26       87.37      9.37 o 
  -9   2  13       17.65       20.86      7.58 o 
  -8   2  13      226.04      189.80      9.38 o 
  -7   2  13       69.10       84.34      8.16 o 
  -6   2  13      225.70      200.53      9.22 o 
  -5   2  13        1.52        9.49      5.04 o 
  -4   2  13       70.31       74.92      6.75 o 
  -3   2  13     1498.89     1362.24     15.77 o 
  -2   2  13       24.64       18.99      3.77 o 
  -1   2  13     2953.50     2947.61     29.70 o 
   0   2  13     3070.12     2892.39     27.70 o 
   1   2  13     1358.83     1392.41     18.60 o 
   2   2  13     4932.23     5119.10     57.71 o 
   3   2  13     3664.68     3822.06     51.44 o 
   4   2  13      628.51      637.57     11.15 o 
   5   2  13     1912.55     1922.41     21.50 o 
   6   2  13     2381.89     2431.05     39.71 o 
   7   2  13      554.17      543.52     13.81 o 
   8   2  13      479.03      486.08     18.37 o 
   9   2  13      307.38      330.08     14.35 o 
  10   2  13      143.60      157.47     13.98 o 
  11   2  13      103.33       45.07     21.42 o 
 -11   3  13       14.39       31.00     13.09 o 
 -10   3  13       70.48       93.70     10.44 o 
  -9   3  13      278.07      281.32     11.28 o 
  -8   3  13       48.18       47.71      8.06 o 
  -7   3  13       59.44       68.17      8.14 o 
  -6   3  13      439.30      450.95     12.51 o 
  -5   3  13      580.20      624.43     11.88 o 
  -4   3  13       58.22       59.02      4.94 o 
  -3   3  13     3680.19     3635.43     32.47 o 
  -2   3  13      998.04      884.20     12.94 o 
  -1   3  13       39.86       48.36      4.35 o 
   0   3  13     3250.21     3235.01     39.99 o 
   1   3  13      204.21      175.51      4.62 o 
   2   3  13       52.98       40.99      3.37 o 
   3   3  13       23.73       20.71      3.45 o 
   4   3  13       41.85       32.30      4.05 o 
   5   3  13       25.45       28.24      4.43 o 
   6   3  13       57.92       47.55      5.03 o 
   7   3  13      326.84      326.21     10.02 o 
   8   3  13      611.11      588.30     20.92 o 
   9   3  13       98.44      104.09     10.43 o 
  10   3  13        3.54       13.16     11.72 o 
  11   3  13      137.21      155.45     24.04 o 
 -11   4  13        6.70        6.49     12.83 o 
 -10   4  13        1.32       20.62     10.55 o 
  -9   4  13        5.50        6.55      9.52 o 
  -8   4  13        0.06        5.76      9.14 o 
  -7   4  13        4.50        8.35      7.53 o 
  -6   4  13       89.90       83.08      6.88 o 
  -5   4  13       15.23       13.85      5.52 o 
  -4   4  13      191.01      177.80      6.03 o 
  -3   4  13      917.58      908.34     12.36 o 
  -2   4  13      153.83      152.49      8.41 o 
  -1   4  13      147.04      176.12      5.25 o 
   0   4  13     1097.16     1083.39     13.25 o 
   1   4  13      110.20      126.38      4.54 o 
   2   4  13      638.22      658.83     11.19 o 
   3   4  13       97.24       85.39      4.41 o 
   4   4  13       18.47       24.57      4.04 o 
   5   4  13      193.83      197.21      6.19 o 
   6   4  13      361.44      357.12      7.88 o 
   7   4  13      606.92      585.84     13.07 o 
   8   4  13      314.52      311.46     19.39 o 
   9   4  13       45.75       50.60      9.83 o 
  10   4  13       65.43       57.46     14.83 o 
  11   4  13      108.12      118.31     32.32 o 
 -10   5  13        1.35        2.38     11.91 o 
  -9   5  13      145.51      174.64     12.05 o 
  -8   5  13       11.93       17.21      8.55 o 
  -7   5  13       19.91       26.16      7.86 o 
  -6   5  13       10.92       13.34      6.19 o 
  -5   5  13        1.29        4.74      5.56 o 
  -4   5  13       18.82       19.80      4.60 o 
  -3   5  13       94.47      112.84      4.90 o 
  -2   5  13     1330.73     1270.25     14.20 o 
  -1   5  13       78.43       82.06      5.06 o 
   0   5  13       89.48       84.19      4.43 o 
   1   5  13      146.29      138.76      5.88 o 
   2   5  13       83.07       85.81      4.85 o 
   3   5  13       22.29       16.96      4.01 o 
   4   5  13       10.63        8.40      4.27 o 
   5   5  13      323.68      334.36      8.04 o 
   6   5  13       73.06       75.37      5.98 o 
   7   5  13       18.97       17.19      7.87 o 
   8   5  13        1.95        8.28     10.39 o 
   9   5  13       53.83       43.75     10.07 o 
  10   5  13        3.14        8.92     12.37 o 
 -10   6  13        2.88       18.90     13.76 o 
  -9   6  13        0.68        9.00     13.58 o 
  -8   6  13       61.29       74.10      9.35 o 
  -7   6  13        0.15        2.72      7.86 o 
  -6   6  13        1.89        8.60      6.43 o 
  -5   6  13       21.24       30.85      5.94 o 
  -4   6  13      431.60      407.92      9.35 o 
  -3   6  13       24.15       23.36      4.44 o 
  -2   6  13       16.99       21.52      4.34 o 
  -1   6  13       71.05       77.97      5.14 o 
   0   6  13     1909.72     1916.22     22.11 o 
   1   6  13     2879.52     2854.77     27.62 o 
   2   6  13     2522.58     2462.19     51.31 o 
   3   6  13     1234.48     1354.02     29.56 o 
   4   6  13     1323.69     1331.51     26.41 o 
   5   6  13      737.09      760.85     14.08 o 
   6   6  13      132.14      145.08      7.77 o 
   7   6  13      357.19      330.89     11.33 o 
   8   6  13      605.09      602.33     16.77 o 
   9   6  13      308.44      323.60     23.50 o 
  10   6  13       27.36       19.87     16.73 o 
 -10   7  13      202.41      210.87     18.56 o 
  -9   7  13        7.82       11.35     10.15 o 
  -8   7  13      214.92      226.05     12.30 o 
  -7   7  13      376.53      378.71     11.49 o 
  -6   7  13      426.67      446.08     11.38 o 
  -5   7  13      510.47      531.32     12.21 o 
  -4   7  13      212.72      223.12      8.96 o 
  -3   7  13      575.02      587.76     10.79 o 
  -2   7  13       64.91       80.75      5.56 o 
  -1   7  13     2348.91     2201.64     24.32 o 
   0   7  13     1762.74     1721.32     18.65 o 
   1   7  13      126.64      136.22      6.59 o 
   2   7  13      171.44      152.91      6.83 o 
   3   7  13      164.62      155.68      7.15 o 
   4   7  13       14.12       17.64      5.17 o 
   5   7  13       33.71       26.28      6.98 o 
   6   7  13       23.93       27.65      8.54 o 
   7   7  13        1.96       -1.09     10.73 o 
   8   7  13       54.92       39.04     11.55 o 
   9   7  13       60.16       57.24     12.54 o 
  10   7  13      235.09      246.23     26.39 o 
  -9   8  13        5.01      -15.87     22.29 o 
  -8   8  13       12.44       13.23     13.74 o 
  -7   8  13       69.34       54.51     17.75 o 
  -6   8  13        4.63       20.83      8.58 o 
  -5   8  13       59.90       51.14      9.31 o 
  -4   8  13       11.89        5.13      6.11 o 
  -3   8  13      197.48      197.04      8.20 o 
  -2   8  13       19.57       22.73      5.17 o 
  -1   8  13     1360.98     1316.28     18.81 o 
   0   8  13      191.16      193.88      8.37 o 
   1   8  13      741.05      700.84     14.45 o 
   2   8  13     1613.15     1587.19     29.64 o 
   3   8  13      189.46      191.02      7.45 o 
   4   8  13      673.70      689.36     19.80 o 
   5   8  13      420.75      424.38     20.03 o 
   6   8  13      531.68      483.94     20.80 o 
   7   8  13      587.24      566.62     16.84 o 
   8   8  13       90.10       83.17     10.82 o 
   9   8  13      211.91      151.67     66.40 o 
  -9   9  13      271.16      344.92     75.99 o 
  -8   9  13        1.71        3.78     19.68 o 
  -7   9  13       12.57        9.10     18.96 o 
  -6   9  13       26.48       34.75     10.36 o 
  -5   9  13       63.53       59.98      8.85 o 
  -4   9  13        6.62        7.02      8.20 o 
  -3   9  13      152.35      138.83      8.00 o 
  -2   9  13       54.58       49.43      6.71 o 
  -1   9  13       69.99       54.63      7.26 o 
   0   9  13       36.06       48.83      7.68 o 
   1   9  13      229.21      237.85      8.69 o 
   2   9  13        0.47       -1.31      6.06 o 
   3   9  13       98.87       93.92      8.76 o 
   4   9  13       79.71       76.24      9.27 o 
   5   9  13      296.62      271.84     15.05 o 
   6   9  13       24.40       30.32     10.98 o 
   7   9  13        2.88       10.47     11.27 o 
   8   9  13       43.21       49.17     12.65 o 
   9   9  13        1.25      -17.43     17.43 o 
  -8  10  13      107.79      141.12     25.48 o 
  -7  10  13        1.48       19.63     12.76 o 
  -6  10  13       68.76       69.44     11.34 o 
  -5  10  13       17.05       10.16      8.97 o 
  -4  10  13       19.53       14.08      8.97 o 
  -3  10  13       31.35       46.32      8.02 o 
  -2  10  13       45.33       45.02      7.71 o 
  -1  10  13      168.17      171.46     11.04 o 
   0  10  13      172.02      191.89     13.53 o 
   1  10  13      274.51      259.26     10.00 o 
   2  10  13       74.79       50.98      8.62 o 
   3  10  13      185.86      191.76     10.51 o 
   4  10  13      451.44      448.71     15.30 o 
   5  10  13      126.41      125.44     10.77 o 
   6  10  13      217.26      215.76     14.47 o 
   7  10  13      117.78      122.81     15.50 o 
   8  10  13       12.44       29.18     18.44 o 
  -7  11  13       52.41       65.14     15.20 o 
  -6  11  13      133.77      130.39     12.20 o 
  -5  11  13      207.26      231.71     11.12 o 
  -4  11  13       85.04       93.91     10.35 o 
  -3  11  13      404.14      399.08     16.40 o 
  -2  11  13      432.74      451.20     13.15 o 
  -1  11  13      350.17      334.45     12.33 o 
   0  11  13      233.84      260.35     12.90 o 
   1  11  13      172.38      149.63     10.46 o 
   2  11  13        7.23       11.15      8.99 o 
   3  11  13      356.50      353.62     14.54 o 
   4  11  13      136.67      118.82     12.00 o 
   5  11  13      116.10      120.99     14.44 o 
   6  11  13       72.87       48.27     14.28 o 
   7  11  13        4.11        0.99     13.82 o 
  -6  12  13       60.71       75.76     29.26 o 
  -5  12  13       90.66      103.10     10.23 o 
  -4  12  13      381.37      378.62     13.76 o 
  -3  12  13       98.09       93.11      9.34 o 
  -2  12  13       19.50       14.22      8.80 o 
  -1  12  13      366.63      377.15     13.10 o 
   0  12  13      327.41      339.21     17.89 o 
   1  12  13      361.56      322.37     12.93 o 
   2  12  13      464.31      450.35     17.23 o 
   3  12  13      267.07      205.53     24.20 o 
   4  12  13      710.26      687.55     20.28 o 
   5  12  13      323.50      357.28     42.09 o 
   6  12  13      202.70      180.07     17.27 o 
  -5  13  13       87.02      122.24     16.21 o 
  -4  13  13        2.27        4.79      9.29 o 
  -3  13  13       70.16       82.66      9.14 o 
  -2  13  13      171.59      183.65     10.33 o 
  -1  13  13       12.45       -0.68     10.40 o 
   0  13  13       50.95       55.19     13.77 o 
   1  13  13       80.43       71.08     14.17 o 
   2  13  13       44.74       42.36     10.42 o 
   3  13  13       11.85       17.95     11.07 o 
   4  13  13       11.62        8.65     11.61 o 
   5  13  13       46.65       49.71     15.03 o 
  -3  14  13        5.66        9.14     14.44 o 
  -2  14  13       10.51       17.05     12.21 o 
  -1  14  13       14.21       14.71     10.72 o 
   0  14  13        1.89       -4.75     13.24 o 
   1  14  13        1.88       -6.30     12.12 o 
   2  14  13       27.57       32.57      9.43 o 
   3  14  13        4.07       -0.99     10.31 o 
 -11   0  14        2.55       -6.44     27.08 o 
 -10   0  14      393.82      371.67     28.67 o 
  -9   0  14       49.73       26.77     14.42 o 
  -8   0  14       33.36       41.26     13.13 o 
  -7   0  14      633.20      562.75     22.02 o 
  -6   0  14      372.49      396.81     21.74 o 
  -5   0  14      528.45      614.41     19.86 o 
  -4   0  14      319.33      343.87     12.26 o 
  -3   0  14       16.60       22.82      9.99 o 
  -2   0  14      274.92      271.75     10.32 o 
  -1   0  14       37.35       37.07      6.41 o 
   0   0  14      419.09      437.59     11.08 o 
   1   0  14       13.60        3.88      5.15 o 
   2   0  14      440.92      475.84     11.91 o 
   3   0  14        3.58       12.38      5.76 o 
   4   0  14      109.09      113.50      7.37 o 
   5   0  14       29.04       31.09      6.56 o 
   6   0  14     1857.40     1892.31     58.01 o 
   7   0  14       19.39       23.32      8.14 o 
   8   0  14       26.27       20.20     19.48 o 
   9   0  14      339.24      357.17     23.57 o 
  10   0  14      313.87      349.38     38.05 o 
  11   0  14      519.93      490.41     43.52 o 
 -11   1  14       25.63       37.73     25.93 o 
 -10   1  14       72.50       76.16     19.97 o 
  -9   1  14        7.63       13.12      9.93 o 
  -8   1  14       12.98       24.53      8.44 o 
  -7   1  14       20.99       19.08      7.59 o 
  -6   1  14      198.90      178.40      9.94 o 
  -5   1  14      494.59      413.38     13.34 o 
  -4   1  14     1371.90     1340.32     17.11 o 
  -3   1  14      815.86      794.42     12.36 o 
  -2   1  14      237.73      211.34      7.18 o 
  -1   1  14     1871.15     1851.77     23.54 o 
   0   1  14     1075.77     1105.10     15.59 o 
   1   1  14     2928.53     2949.64     26.67 o 
   2   1  14     2346.14     2358.21     26.81 o 
   3   1  14      391.14      382.65      7.74 o 
   4   1  14     2298.39     2315.48     22.17 o 
   5   1  14     1474.37     1476.58     17.01 o 
   6   1  14       16.54       15.17      5.43 o 
   7   1  14      574.26      556.03     11.86 o 
   8   1  14      285.13      260.78     10.14 o 
   9   1  14      153.63      161.89     13.58 o 
  10   1  14      318.06      344.96     40.71 o 
  11   1  14        1.08       42.76     25.36 o 
 -11   2  14       32.32       35.31     17.33 o 
 -10   2  14       22.81       29.29     12.69 o 
  -9   2  14        1.83        9.81     11.07 o 
  -8   2  14       11.69        5.60      8.29 o 
  -7   2  14      145.39      140.33      9.21 o 
  -6   2  14      132.69      118.34      8.20 o 
  -5   2  14       43.49       48.58      5.80 o 
  -4   2  14        2.90        3.26      2.80 o 
  -3   2  14       71.40       47.13      5.04 o 
  -2   2  14      706.90      676.34     11.16 o 
  -1   2  14     2671.82     2644.32     27.42 o 
   0   2  14        0.70        2.93      4.52 o 
   1   2  14      407.59      443.89      7.99 o 
   2   2  14      125.23      111.23      4.84 o 
   3   2  14      245.76      256.07      6.54 o 
   4   2  14       89.19       95.96      5.11 o 
   5   2  14        0.65        1.67      4.04 o 
   6   2  14        9.90        9.07      4.48 o 
   7   2  14       15.16        7.93      4.97 o 
   8   2  14       29.39       15.20      7.26 o 
   9   2  14        0.37        5.19      9.09 o 
  10   2  14       66.03       37.41     20.37 o 
  11   2  14       37.55       52.97     21.72 o 
 -11   3  14        9.28       22.05     14.92 o 
 -10   3  14        3.48        5.94     13.75 o 
  -9   3  14       35.61       45.75      9.65 o 
  -8   3  14       53.93       45.44      9.02 o 
  -7   3  14        0.90        1.52      7.61 o 
  -6   3  14      182.67      159.62      8.96 o 
  -5   3  14        7.44       -2.23      5.40 o 
  -4   3  14       24.71       17.16      4.70 o 
  -3   3  14      994.14      944.35     12.95 o 
  -2   3  14       13.83       13.58      4.48 o 
  -1   3  14       38.16       54.36      4.23 o 
   0   3  14      352.36      348.55     11.55 o 
   1   3  14       39.81       47.17      4.41 o 
   2   3  14      533.98      537.84     11.29 o 
   3   3  14     1050.14     1068.99     13.76 o 
   4   3  14      374.05      389.97      8.66 o 
   5   3  14      965.74     1000.40     14.52 o 
   6   3  14        9.54       16.59      5.30 o 
   7   3  14      397.77      391.31     11.92 o 
   8   3  14      207.39      204.66     15.07 o 
   9   3  14       18.80       20.87      9.68 o 
  10   3  14        8.01       16.59     19.74 o 
  11   3  14       25.10       32.95     21.98 o 
 -10   4  14       46.61       36.27     14.56 o 
  -9   4  14       45.81       58.56      9.98 o 
  -8   4  14      366.37      377.56     14.31 o 
  -7   4  14      550.55      556.26     14.31 o 
  -6   4  14      294.07      340.47     11.15 o 
  -5   4  14      790.95      805.42     17.74 o 
  -4   4  14        8.45       15.16      4.85 o 
  -3   4  14      284.51      304.39      7.90 o 
  -2   4  14       88.39       86.72      5.67 o 
  -1   4  14      702.69      710.60     10.33 o 
   0   4  14     1648.84     1628.21     17.84 o 
   1   4  14        0.83        2.14      4.05 o 
   2   4  14        7.43        9.84      4.27 o 
   3   4  14       20.44       26.94      5.34 o 
   4   4  14      212.39      209.18      6.77 o 
   5   4  14      637.96      663.75     13.90 o 
   6   4  14      288.20      300.86     11.57 o 
   7   4  14      290.59      285.70     10.74 o 
   8   4  14      529.43      544.25     24.41 o 
   9   4  14      260.31      236.33     12.71 o 
  10   4  14      279.52      296.30     26.11 o 
 -10   5  14       37.46       49.08     12.89 o 
  -9   5  14      201.37      179.77     12.40 o 
  -8   5  14        0.30       -0.39      8.70 o 
  -7   5  14        1.84        5.15      8.02 o 
  -6   5  14      703.40      656.40     13.49 o 
  -5   5  14      193.88      166.66      7.90 o 
  -4   5  14      507.14      476.97      9.62 o 
  -3   5  14       21.22       29.90      5.16 o 
  -2   5  14       87.72       73.83      4.76 o 
  -1   5  14     1135.63     1139.89     13.42 o 
   0   5  14     1518.77     1552.67     17.85 o 
   1   5  14     1864.27     1840.74     26.08 o 
   2   5  14     2088.88     2099.24     30.73 o 
   3   5  14     1422.86     1464.55     23.42 o 
   4   5  14     2219.33     2189.45     35.45 o 
   5   5  14      804.00      833.13     15.58 o 
   6   5  14     1925.86     1931.62     41.23 o 
   7   5  14      195.62      195.18      9.95 o 
   8   5  14       33.53       39.18     10.38 o 
   9   5  14      285.57      245.53     14.71 o 
  10   5  14       89.06       96.51     17.79 o 
 -10   6  14       24.64       32.82     13.72 o 
  -9   6  14        1.18      -10.16     10.16 o 
  -8   6  14      200.29      221.57     11.48 o 
  -7   6  14        6.54       10.41      8.27 o 
  -6   6  14      128.63      130.12     10.18 o 
  -5   6  14      152.50      181.13      7.73 o 
  -4   6  14       15.53       16.36      5.39 o 
  -3   6  14        3.56        3.69      4.42 o 
  -2   6  14      606.62      604.87     11.58 o 
  -1   6  14     1052.54     1033.14     14.32 o 
   0   6  14      178.55      176.55      6.88 o 
   1   6  14      189.49      179.97      6.13 o 
   2   6  14        0.07       -3.06      4.59 o 
   3   6  14      603.70      587.53     11.05 o 
   4   6  14       90.37       84.75      5.68 o 
   5   6  14      170.01      168.45      6.51 o 
   6   6  14     1041.01     1070.62     24.42 o 
   7   6  14       37.12       37.23      7.61 o 
   8   6  14        7.80        4.27     10.61 o 
   9   6  14        6.15       36.48     13.81 o 
  10   6  14        6.08        2.85     29.26 o 
  -9   7  14       30.47       25.31     12.00 o 
  -8   7  14      208.80      215.30     15.58 o 
  -7   7  14       21.10       10.00      8.43 o 
  -6   7  14        0.14        0.02      6.67 o 
  -5   7  14        9.46        9.93      7.66 o 
  -4   7  14       58.42       61.84      6.53 o 
  -3   7  14        9.40        8.08      5.08 o 
  -2   7  14      750.82      743.02     11.82 o 
  -1   7  14       36.13       37.31      5.67 o 
   0   7  14        5.91       10.83      5.26 o 
   1   7  14      203.58      169.26      7.01 o 
   2   7  14       58.56       56.78      6.02 o 
   3   7  14       11.25        8.75      5.56 o 
   4   7  14       45.07       43.44      5.80 o 
   5   7  14       14.51       12.29      6.71 o 
   6   7  14      181.76      169.82      9.81 o 
   7   7  14       48.66       35.71      8.84 o 
   8   7  14        0.09        7.61      9.14 o 
   9   7  14       49.13       53.72     15.70 o 
  -9   8  14        4.11       99.19     33.00 o 
  -8   8  14      420.52      428.30     34.76 o 
  -7   8  14        2.49       21.47     10.78 o 
  -6   8  14      261.79      263.34     11.91 o 
  -5   8  14      291.06      325.93     12.18 o 
  -4   8  14       15.37       22.76      6.51 o 
  -3   8  14      515.30      528.93     12.11 o 
  -2   8  14      110.62      108.17      6.75 o 
  -1   8  14        3.66        4.35      6.09 o 
   0   8  14        5.97        5.70      6.08 o 
   1   8  14       49.13       60.42      7.02 o 
   2   8  14       45.68       20.32      5.96 o 
   3   8  14        0.25        4.21      5.90 o 
   4   8  14        2.89        4.12      7.12 o 
   5   8  14        2.59        5.64      7.12 o 
   6   8  14        6.26        1.21      8.27 o 
   7   8  14      521.61      485.82     16.13 o 
   8   8  14      106.05       98.16     11.38 o 
   9   8  14      134.58      106.35     30.79 o 
  -8   9  14       18.63       27.81     24.83 o 
  -7   9  14        8.44       11.93     15.05 o 
  -6   9  14       12.54       -5.33      9.96 o 
  -5   9  14      342.58      358.46     15.60 o 
  -4   9  14      228.49      233.83     10.26 o 
  -3   9  14      832.88      821.28     15.02 o 
  -2   9  14      385.98      364.53     12.93 o 
  -1   9  14     1247.42     1237.68     18.23 o 
   0   9  14      568.20      585.26     22.61 o 
   1   9  14     1599.20     1556.81     24.03 o 
   2   9  14     1092.27      962.81     94.03 o 
   3   9  14      902.52      880.76     33.06 o 
   4   9  14      908.94      894.34     33.09 o 
   5   9  14      251.15      246.30     11.11 o 
   6   9  14      401.35      372.46     14.51 o 
   7   9  14      397.91      385.22     26.67 o 
   8   9  14      237.89      229.15     15.32 o 
  -8  10  14        3.75       68.12     31.89 o 
  -7  10  14      250.87      286.72     25.21 o 
  -6  10  14       38.30       63.89     11.47 o 
  -5  10  14      124.92      153.90     13.45 o 
  -4  10  14      308.91      326.07     14.03 o 
  -3  10  14       43.32       53.99      8.38 o 
  -2  10  14      125.57      129.61      8.97 o 
  -1  10  14        1.51       -1.47      7.77 o 
   0  10  14      103.95      111.98     10.18 o 
   1  10  14        3.15        2.04      6.92 o 
   2  10  14        0.90       -6.04      7.47 o 
   3  10  14        1.23        1.52      8.33 o 
   4  10  14      437.74      470.14     22.91 o 
   5  10  14       37.81       31.83      9.27 o 
   6  10  14       41.79       39.99     10.78 o 
   7  10  14       55.68       57.73     13.00 o 
   8  10  14        7.05       -6.37     24.39 o 
  -7  11  14       55.45       61.31     19.02 o 
  -6  11  14        8.95       17.47     11.02 o 
  -5  11  14      114.12      131.70     10.92 o 
  -4  11  14        6.32       15.77     12.47 o 
  -3  11  14      163.79      153.34     18.17 o 
  -2  11  14      578.83      614.36     14.86 o 
  -1  11  14       51.97       66.88     11.00 o 
   0  11  14       97.22       77.60     14.30 o 
   1  11  14       52.08       48.12     14.43 o 
   2  11  14       43.23       51.87     12.17 o 
   3  11  14        3.93       -4.87      9.69 o 
   4  11  14      187.23      196.53     19.27 o 
   5  11  14       59.62       69.30     11.88 o 
   6  11  14        2.44        5.05     12.03 o 
   7  11  14      142.78      128.81     40.00 o 
  -6  12  14      192.00      184.27     16.97 o 
  -5  12  14       27.32       27.43      9.52 o 
  -4  12  14       73.09       91.53      9.97 o 
  -3  12  14       72.54       74.33      9.45 o 
  -2  12  14       47.94       44.51      9.32 o 
  -1  12  14        6.49        5.10      8.53 o 
   0  12  14      107.36       98.45     13.77 o 
   1  12  14      177.99      177.66     15.36 o 
   2  12  14       12.97       24.17     12.41 o 
   3  12  14        3.89       -0.53     10.09 o 
   4  12  14      516.67      503.36     29.78 o 
   5  12  14       27.47       30.72     14.49 o 
   6  12  14        3.35      -10.54     12.59 o 
  -4  13  14       33.13       37.06     13.40 o 
  -3  13  14      152.13      161.14     10.46 o 
  -2  13  14      237.97      239.31     11.93 o 
  -1  13  14      107.19      103.83     12.15 o 
   0  13  14      129.59      115.03     21.88 o 
   1  13  14      276.02      270.14     17.85 o 
   2  13  14      757.45      779.65     27.68 o 
   3  13  14      613.62      629.22     23.95 o 
   4  13  14      426.35      448.71     21.63 o 
  -2  14  14       93.27      117.05     13.90 o 
  -1  14  14       10.37       13.41     12.30 o 
   0  14  14      184.46      166.21     14.95 o 
   1  14  14        9.08        2.05     12.20 o 
   2  14  14       16.91       19.76     17.06 o 
 -11   1  15       14.15       30.06     35.35 o 
 -10   1  15       16.00       35.82     12.67 o 
  -9   1  15        1.60        1.72     10.32 o 
  -8   1  15       72.19       78.58     10.39 o 
  -7   1  15        5.22       12.85      8.84 o 
  -6   1  15      505.51      483.95     14.74 o 
  -5   1  15      321.52      319.58      9.13 o 
  -4   1  15       12.82       14.46      5.19 o 
  -3   1  15       29.23       34.95      5.15 o 
  -2   1  15       81.87       81.59      5.60 o 
  -1   1  15       38.22       38.46      4.79 o 
   0   1  15      272.10      267.46      8.69 o 
   1   1  15       74.90       79.28      4.93 o 
   2   1  15      305.17      330.16      7.29 o 
   3   1  15       78.85       90.53      4.84 o 
   4   1  15      588.13      618.31     10.06 o 
   5   1  15      449.37      479.13      9.69 o 
   6   1  15       20.25       12.73      5.61 o 
   7   1  15       72.83       80.40      7.35 o 
   8   1  15      353.92      376.28     11.96 o 
   9   1  15      199.43      214.68     11.93 o 
  10   1  15      183.59      174.45     47.15 o 
 -10   2  15      241.09      225.97     18.09 o 
  -9   2  15       11.70       24.10     10.52 o 
  -8   2  15       39.21       45.44     10.13 o 
  -7   2  15       28.53       27.18      9.00 o 
  -6   2  15       66.95       52.19      8.59 o 
  -5   2  15      179.48      178.11     10.36 o 
  -4   2  15      897.65      880.73     15.69 o 
  -3   2  15     1207.90     1045.59     14.83 o 
  -2   2  15      892.10      928.86     14.69 o 
  -1   2  15     4054.01     3973.14     45.00 o 
   0   2  15      894.89      819.16     11.22 o 
   1   2  15      552.25      566.41      9.35 o 
   2   2  15     3855.25     3949.68     34.81 o 
   3   2  15     1727.68     1744.86     23.48 o 
   4   2  15     1121.68     1129.35     18.90 o 
   5   2  15      669.77      669.62     14.64 o 
   6   2  15      255.28      253.02      8.11 o 
   7   2  15      443.98      443.89     11.97 o 
   8   2  15       26.41       29.43      9.24 o 
   9   2  15      104.85      110.25     11.93 o 
  10   2  15        4.06       36.09     20.40 o 
 -10   3  15       37.42       37.15     17.00 o 
  -9   3  15       42.23       33.36     10.88 o 
  -8   3  15      112.31      134.96     11.27 o 
  -7   3  15      287.60      325.72     18.89 o 
  -6   3  15       24.19       50.51      8.78 o 
  -5   3  15      399.36      420.47     12.29 o 
  -4   3  15       22.46       23.46      5.39 o 
  -3   3  15     1195.10     1152.83     15.85 o 
  -2   3  15       63.03       59.63      5.42 o 
  -1   3  15      470.83      389.85     10.31 o 
   0   3  15      221.90      241.35      7.31 o 
   1   3  15       27.44       30.46      4.60 o 
   2   3  15        3.44        5.60      4.18 o 
   3   3  15        8.09        7.57      4.66 o 
   4   3  15      669.77      704.62     13.66 o 
   5   3  15      839.80      855.48     12.80 o 
   6   3  15      371.47      391.52     10.01 o 
   7   3  15      797.28      779.26     16.23 o 
   8   3  15      314.01      301.65     13.12 o 
   9   3  15       58.79       61.80     10.55 o 
  10   3  15      152.85      161.67     23.89 o 
 -10   4  15        5.16       35.36     17.25 o 
  -9   4  15        4.36        7.88     10.57 o 
  -8   4  15       48.27       32.93      9.37 o 
  -7   4  15       73.28       94.96      9.31 o 
  -6   4  15      391.24      364.00     11.73 o 
  -5   4  15       22.10       27.17      6.66 o 
  -4   4  15       42.15       42.47      5.99 o 
  -3   4  15      113.52      113.60      6.15 o 
  -2   4  15      398.58      390.25     12.91 o 
  -1   4  15      375.92      392.61      8.42 o 
   0   4  15      133.12      111.25      6.12 o 
   1   4  15       15.98       18.47      4.63 o 
   2   4  15       42.30       49.09      5.32 o 
   3   4  15      294.28      290.94      7.70 o 
   4   4  15      757.69      765.50     20.10 o 
   5   4  15      166.26      179.63      7.05 o 
   6   4  15      147.30      141.42      6.78 o 
   7   4  15       24.12       28.81      7.46 o 
   8   4  15      143.48      119.31     12.80 o 
   9   4  15        4.86       11.74     10.03 o 
  10   4  15       18.12        4.02     15.55 o 
 -10   5  15       30.63       26.84     18.76 o 
  -9   5  15        5.86       45.06     14.50 o 
  -8   5  15       10.61       19.57      9.28 o 
  -7   5  15        1.23        1.10      8.41 o 
  -6   5  15       50.07       53.76      7.38 o 
  -5   5  15       63.78       72.81      7.12 o 
  -4   5  15      133.76      145.03      6.44 o 
  -3   5  15      140.29      144.62      6.47 o 
  -2   5  15      192.50      196.23      6.58 o 
  -1   5  15      741.93      748.34     12.52 o 
   0   5  15        0.09        2.85      5.00 o 
   1   5  15      184.07      188.78      6.58 o 
   2   5  15      359.03      335.77      8.79 o 
   3   5  15      399.45      421.16     17.20 o 
   4   5  15      260.45      261.50      7.75 o 
   5   5  15       52.64       47.63      5.89 o 
   6   5  15      355.71      333.61     10.27 o 
   7   5  15      209.40      214.05     10.51 o 
   8   5  15      154.55      142.03     12.52 o 
   9   5  15        9.32        4.18     24.92 o 
  10   5  15       29.17       31.18     18.59 o 
  -9   6  15        1.47        5.49     11.84 o 
  -8   6  15        2.35        3.33      9.23 o 
  -7   6  15      142.72      154.03     10.48 o 
  -6   6  15      115.01      113.08      7.42 o 
  -5   6  15       60.42       61.80      6.83 o 
  -4   6  15      794.23      792.17     12.37 o 
  -3   6  15      286.11      278.27      7.90 o 
  -2   6  15      322.53      322.00      7.68 o 
  -1   6  15      983.73     1000.93     13.65 o 
   0   6  15      927.49      933.62     14.02 o 
   1   6  15     1359.37     1343.02     28.42 o 
   2   6  15     1302.34     1263.79     29.88 o 
   3   6  15      151.28      157.71      7.49 o 
   4   6  15     1668.78     1678.07     29.14 o 
   5   6  15      292.46      287.48      8.62 o 
   6   6  15       11.35       21.34      7.08 o 
   7   6  15       30.19       54.32      8.72 o 
   8   6  15       50.12       44.47     11.84 o 
   9   6  15       55.59       52.36     17.68 o 
  -9   7  15      147.11      179.77     13.94 o 
  -8   7  15       77.45      112.27     13.63 o 
  -7   7  15      108.27      145.95     14.61 o 
  -6   7  15      453.61      510.96     16.56 o 
  -5   7  15       12.89       15.17      7.05 o 
  -4   7  15        4.08        9.31      6.30 o 
  -3   7  15      321.13      345.82      8.79 o 
  -2   7  15       10.62       11.46      5.28 o 
  -1   7  15       13.96        9.87      5.15 o 
   0   7  15      228.16      242.32      8.66 o 
   1   7  15       85.37       78.68      6.36 o 
   2   7  15       27.86       27.26      7.37 o 
   3   7  15       41.63       57.93      6.55 o 
   4   7  15      274.85      266.49      8.49 o 
   5   7  15      648.35      643.68     18.06 o 
   6   7  15      737.17      738.02     18.43 o 
   7   7  15       78.60       78.44     10.80 o 
   8   7  15      362.19      373.15     14.85 o 
   9   7  15      346.32      256.22     35.17 o 
  -9   8  15        0.49       32.45     32.54 o 
  -8   8  15       26.85       17.79     16.34 o 
  -7   8  15       18.85        6.17     14.84 o 
  -6   8  15      506.30      514.26     24.25 o 
  -5   8  15      206.99      206.92     11.14 o 
  -4   8  15      351.00      335.44     22.26 o 
  -3   8  15      188.84      192.64      8.58 o 
  -2   8  15      370.63      359.41     13.03 o 
  -1   8  15      650.84      639.54     13.40 o 
   0   8  15       10.54        6.72      6.95 o 
   1   8  15      477.95      502.67     14.21 o 
   2   8  15      278.79      295.31      9.24 o 
   3   8  15     1121.63     1114.59     21.03 o 
   4   8  15      461.57      421.53     13.24 o 
   5   8  15      332.62      317.61     10.73 o 
   6   8  15      190.20      212.27     12.16 o 
   7   8  15       47.00       52.87     10.90 o 
   8   8  15       42.92       44.26     11.17 o 
  -8   9  15       13.18       47.31     27.16 o 
  -7   9  15       43.78       70.17     16.43 o 
  -6   9  15       98.53      106.87     11.88 o 
  -5   9  15        0.12       10.03     18.19 o 
  -4   9  15        8.42        6.65      8.18 o 
  -3   9  15      302.16      305.86     10.25 o 
  -2   9  15        3.17        5.18      6.86 o 
  -1   9  15       42.81       44.09      7.09 o 
   0   9  15        8.19       10.11      7.61 o 
   1   9  15       30.07       20.97      6.64 o 
   2   9  15      139.55      131.86     10.38 o 
   3   9  15       33.72       43.02      8.71 o 
   4   9  15       50.39       43.95      9.29 o 
   5   9  15        0.41        1.06      8.29 o 
   6   9  15        0.03       -3.11     10.62 o 
   7   9  15        1.26        0.85     12.23 o 
   8   9  15        6.92       -2.07     17.82 o 
  -7  10  15       67.63       63.64     39.36 o 
  -6  10  15       10.37       23.02     11.20 o 
  -5  10  15       52.37       53.78     12.32 o 
  -4  10  15       47.31       66.13      9.77 o 
  -3  10  15      148.86      159.73      9.81 o 
  -2  10  15      246.34      237.11     10.42 o 
  -1  10  15      144.90      154.90      9.95 o 
   0  10  15       87.91       85.86     10.15 o 
   1  10  15      513.21      538.44     13.69 o 
   2  10  15       36.91       45.87     10.58 o 
   3  10  15      333.50      320.92     12.77 o 
   4  10  15       27.13       18.15      9.80 o 
   5  10  15      318.36      327.64     13.89 o 
   6  10  15      107.41      117.04     15.72 o 
   7  10  15       26.08       12.11     11.30 o 
  -6  11  15      157.42      215.69     34.71 o 
  -5  11  15      156.02      180.31     14.47 o 
  -4  11  15      321.65      347.11     13.88 o 
  -3  11  15       27.56       23.11      8.89 o 
  -2  11  15        3.67        2.85      7.43 o 
  -1  11  15       14.09       24.21      8.82 o 
   0  11  15       45.52       53.74     10.13 o 
   1  11  15       59.46       55.00     12.66 o 
   2  11  15       19.83       15.39      9.40 o 
   3  11  15       63.83       39.47     14.48 o 
   4  11  15      194.15      190.58     13.33 o 
   5  11  15      104.72       98.59     12.69 o 
   6  11  15      516.97      468.07     31.58 o 
  -5  12  15       89.42      107.87     23.92 o 
  -4  12  15      228.67      220.17     21.01 o 
  -3  12  15      555.72      594.13     15.60 o 
  -2  12  15       31.37       39.22      9.23 o 
  -1  12  15      131.02      143.26     11.60 o 
   0  12  15      765.70      788.42     25.16 o 
   1  12  15      244.78      225.38     16.55 o 
   2  12  15      605.86      621.63     24.67 o 
   3  12  15      475.80      486.20     32.28 o 
   4  12  15      210.91      245.96     14.52 o 
   5  12  15      114.02       95.43     15.40 o 
  -4  13  15      429.80      372.95     25.02 o 
  -3  13  15      153.21      171.77     13.52 o 
  -2  13  15       10.62       14.32     11.54 o 
  -1  13  15       18.94       10.96     12.97 o 
   0  13  15        5.23        6.87     11.10 o 
   1  13  15       12.92       16.61     15.04 o 
   2  13  15       16.39       19.02      9.42 o 
   3  13  15       75.73       80.39     17.86 o 
   4  13  15        1.08        4.31     26.36 o 
 -10   0  16      271.56      315.23     28.22 o 
  -9   0  16        1.02       11.24     15.18 o 
  -8   0  16       34.04       30.14     20.43 o 
  -7   0  16        1.70        7.46      9.12 o 
  -6   0  16      206.36      204.54     19.40 o 
  -5   0  16      121.84       88.25      9.50 o 
  -4   0  16      172.02      188.60     10.75 o 
  -3   0  16      373.75      353.68     14.75 o 
  -2   0  16      426.63      385.24     20.13 o 
  -1   0  16        4.96       -3.57      6.69 o 
   0   0  16      127.86      135.09      7.77 o 
   1   0  16     1296.49     1246.36     20.33 o 
   2   0  16       29.90       32.46      5.89 o 
   3   0  16     1797.28     1873.42     27.47 o 
   4   0  16     1758.59     1772.89     26.51 o 
   5   0  16      270.16      321.40     16.60 o 
   6   0  16     3200.85     3162.92     46.80 o 
   7   0  16      953.45      947.73     20.85 o 
   8   0  16      451.45      473.53     25.89 o 
   9   0  16      477.19      459.09     26.89 o 
  10   0  16       69.36       74.37     31.56 o 
 -10   1  16       14.82        4.95     14.29 o 
  -9   1  16       12.36       -4.24     10.61 o 
  -8   1  16      648.06      638.64     23.62 o 
  -7   1  16       67.97       67.44      9.95 o 
  -6   1  16      114.02      106.46      9.87 o 
  -5   1  16      177.93      167.08      7.67 o 
  -4   1  16      159.29      160.47     10.36 o 
  -3   1  16      116.70      121.49      6.91 o 
  -2   1  16      518.11      514.77     11.26 o 
  -1   1  16      449.04      428.31     10.40 o 
   0   1  16       33.32       37.78      4.80 o 
   1   1  16     3163.34     3192.64     33.87 o 
   2   1  16      495.82      502.77      9.47 o 
   3   1  16      113.24      116.91      5.40 o 
   4   1  16     1784.65     1848.14     19.37 o 
   5   1  16        8.32        1.15      5.33 o 
   6   1  16       91.14       88.76      6.63 o 
   7   1  16      169.71      148.48     12.23 o 
   8   1  16       34.09       34.92      8.39 o 
   9   1  16       11.28        8.72      9.88 o 
  10   1  16        1.96        7.43     20.80 o 
 -10   2  16        0.02       21.20     15.01 o 
  -9   2  16       22.52       26.58     10.88 o 
  -8   2  16      117.24      126.62     11.65 o 
  -7   2  16       38.87       37.39      9.69 o 
  -6   2  16      199.97      198.15     11.05 o 
  -5   2  16      218.11      196.40      9.24 o 
  -4   2  16        0.03       -4.75      5.45 o 
  -3   2  16        0.21        1.09      5.05 o 
  -2   2  16        1.59        8.88      5.00 o 
  -1   2  16      454.11      431.32      9.18 o 
   0   2  16       17.46       13.65      3.91 o 
   1   2  16       31.16       33.87      5.08 o 
   2   2  16       16.35       15.86      4.53 o 
   3   2  16      374.54      403.07      8.93 o 
   4   2  16      350.36      371.02      9.62 o 
   5   2  16        9.74        6.26      3.19 o 
   6   2  16      134.99      146.72      7.36 o 
   7   2  16       19.98       28.18      7.13 o 
   8   2  16       76.30       89.06     11.95 o 
   9   2  16      203.89      213.18     12.79 o 
  10   2  16       27.94       48.58     23.91 o 
 -10   3  16        1.43       -2.45     16.39 o 
  -9   3  16       55.94       77.52     11.84 o 
  -8   3  16        0.53        8.47      9.99 o 
  -7   3  16       40.51       55.67     10.07 o 
  -6   3  16      384.38      360.67     13.19 o 
  -5   3  16       45.87       47.20      6.45 o 
  -4   3  16      269.30      256.28      9.90 o 
  -3   3  16      579.05      592.27     11.73 o 
  -2   3  16       76.73       85.71      8.34 o 
  -1   3  16      703.17      652.64     11.82 o 
   0   3  16       54.58       62.64      5.74 o 
   1   3  16      628.54      611.73     10.52 o 
   2   3  16       43.84       40.33      4.69 o 
   3   3  16       17.62       19.17      5.33 o 
   4   3  16      550.14      533.93     12.23 o 
   5   3  16      126.11      128.84      8.73 o 
   6   3  16      229.39      227.16      7.96 o 
   7   3  16       38.84       46.61      7.60 o 
   8   3  16        0.30       13.95      9.54 o 
   9   3  16       22.26       22.32     17.05 o 
  10   3  16      250.21      235.92     63.31 o 
 -10   4  16        0.69        1.82     19.05 o 
  -9   4  16       14.32       39.53     14.18 o 
  -8   4  16      229.10      246.77     13.25 o 
  -7   4  16        2.65       -4.46      9.23 o 
  -6   4  16        2.66       15.69      8.94 o 
  -5   4  16      198.07      209.98      9.59 o 
  -4   4  16        0.62        6.43      5.86 o 
  -3   4  16        6.90       11.27      5.36 o 
  -2   4  16      142.43      133.54      7.06 o 
  -1   4  16       53.95       51.15      4.96 o 
   0   4  16      466.58      487.42     10.46 o 
   1   4  16      151.50      162.54      6.68 o 
   2   4  16      218.77      224.82      8.28 o 
   3   4  16      335.96      348.23      8.70 o 
   4   4  16      192.29      219.29      8.01 o 
   5   4  16      236.14      248.10      9.84 o 
   6   4  16      817.85      842.77     13.59 o 
   7   4  16      412.14      460.76     12.75 o 
   8   4  16      509.77      509.25     16.20 o 
   9   4  16      920.20      882.50     26.22 o 
  10   4  16       81.18       94.63     32.57 o 
  -9   5  16       55.55       77.65     17.16 o 
  -8   5  16       22.33       13.64     10.25 o 
  -7   5  16       98.35       79.75     10.54 o 
  -6   5  16        4.35       -2.39      7.30 o 
  -5   5  16      238.69      239.61     10.01 o 
  -4   5  16      547.67      554.21     11.43 o 
  -3   5  16     1727.24     1626.14     20.34 o 
  -2   5  16     2449.04     2482.62     25.33 o 
  -1   5  16      814.37      806.80     12.13 o 
   0   5  16      625.25      620.22     15.90 o 
   1   5  16      209.46      218.94      7.15 o 
   2   5  16      980.80      998.84     18.50 o 
   3   5  16      946.23      951.52     16.22 o 
   4   5  16      528.11      520.69     14.12 o 
   5   5  16      174.32      170.67     10.29 o 
   6   5  16      299.45      296.19     14.00 o 
   7   5  16       74.43       88.40      9.11 o 
   8   5  16        7.36        6.07     11.43 o 
   9   5  16        4.43        9.94     12.77 o 
  -9   6  16        2.74        7.69     31.51 o 
  -8   6  16       19.13       22.63     10.41 o 
  -7   6  16       75.91       80.85     10.68 o 
  -6   6  16        0.58       -1.18      8.29 o 
  -5   6  16      221.59      235.78      9.46 o 
  -4   6  16        8.35       20.37      6.17 o 
  -3   6  16       80.29       89.40      7.03 o 
  -2   6  16      373.27      372.42      8.77 o 
  -1   6  16      594.79      583.30     11.46 o 
   0   6  16       27.76       17.20      6.33 o 
   1   6  16      361.33      398.98     11.62 o 
   2   6  16        5.83        6.12      5.95 o 
   3   6  16       88.82       99.13      7.15 o 
   4   6  16      254.03      263.54      8.51 o 
   5   6  16       78.93       78.80      6.84 o 
   6   6  16       45.65       49.51      7.73 o 
   7   6  16      136.43      141.73     11.43 o 
   8   6  16       60.32       50.04     11.81 o 
   9   6  16        3.16       58.60     29.13 o 
  -9   7  16       34.25       37.93     28.04 o 
  -8   7  16        0.45        2.36     19.98 o 
  -7   7  16       46.64       31.61     12.60 o 
  -6   7  16       62.23       77.57      9.87 o 
  -5   7  16       60.87       70.19     12.54 o 
  -4   7  16       96.85      104.39     10.20 o 
  -3   7  16       37.37       41.51      6.49 o 
  -2   7  16       20.41       31.25      6.22 o 
  -1   7  16        2.71        4.97      6.22 o 
   0   7  16       22.44       17.10      6.84 o 
   1   7  16      148.45      140.84      8.00 o 
   2   7  16      170.89      165.81      8.59 o 
   3   7  16       19.21       26.27      7.27 o 
   4   7  16      101.48      109.44      8.40 o 
   5   7  16       28.62       31.83      8.24 o 
   6   7  16        4.53        9.56      8.48 o 
   7   7  16        2.44        1.13     10.05 o 
   8   7  16       29.00       27.12     11.00 o 
   9   7  16       88.61       94.93     31.59 o 
  -8   8  16       77.47       87.03     28.41 o 
  -7   8  16      148.95      165.20     20.55 o 
  -6   8  16        3.49        7.17      9.59 o 
  -5   8  16       21.54       27.48      9.33 o 
  -4   8  16      478.91      518.33     16.37 o 
  -3   8  16        3.87        2.20      6.75 o 
  -2   8  16        1.51        2.54      6.14 o 
  -1   8  16        0.07        7.61      6.61 o 
   0   8  16      393.75      404.81     13.03 o 
   1   8  16        2.20        1.01      6.23 o 
   2   8  16        7.22       19.56      6.76 o 
   3   8  16       95.09       92.38      8.14 o 
   4   8  16      376.57      401.70     18.99 o 
   5   8  16      689.81      702.72     20.19 o 
   6   8  16      293.13      280.27     14.75 o 
   7   8  16      461.30      422.30     16.32 o 
   8   8  16      174.51      174.60     18.07 o 
  -8   9  16       46.07       92.96     30.40 o 
  -7   9  16       34.08       38.68     16.26 o 
  -6   9  16       61.31       67.05     11.70 o 
  -5   9  16       32.26       31.28      9.57 o 
  -4   9  16      432.75      423.49     15.09 o 
  -3   9  16      182.37      200.45      9.37 o 
  -2   9  16      700.65      735.72     20.71 o 
  -1   9  16      521.47      521.24     18.05 o 
   0   9  16      554.72      590.81     18.35 o 
   1   9  16      480.10      471.75     12.50 o 
   2   9  16      179.63      178.41     10.99 o 
   3   9  16      548.72      531.59     17.14 o 
   4   9  16      200.71      223.33     13.34 o 
   5   9  16      265.98      275.86     17.34 o 
   6   9  16       20.10       20.92     12.37 o 
   7   9  16      171.52      197.48     16.32 o 
   8   9  16        1.93       11.80     25.12 o 
  -7  10  16       18.95       -5.12     28.01 o 
  -6  10  16        0.29       13.43     10.98 o 
  -5  10  16       92.28      128.22     19.28 o 
  -4  10  16        3.38       16.68     12.10 o 
  -3  10  16        0.16       -2.71      8.13 o 
  -2  10  16       52.39       53.64      8.43 o 
  -1  10  16      114.00      106.99      9.04 o 
   0  10  16      192.38      167.84     15.06 o 
   1  10  16      135.96      140.33     16.09 o 
   2  10  16       50.89       40.39      7.68 o 
   3  10  16      827.05      851.77     21.29 o 
   4  10  16       50.64       56.57     11.44 o 
   5  10  16       51.19       55.10     11.94 o 
   6  10  16      450.92      475.00     18.82 o 
   7  10  16      107.05      119.63     17.63 o 
  -6  11  16       58.86       73.78     17.58 o 
  -5  11  16        3.79        5.21     12.32 o 
  -4  11  16       46.03       43.35     10.06 o 
  -3  11  16      238.80      260.82     11.96 o 
  -2  11  16       89.86       87.51      9.81 o 
  -1  11  16       59.90       59.92     12.34 o 
   0  11  16       49.70       48.21     13.75 o 
   1  11  16       25.85        9.04     12.62 o 
   2  11  16       62.70       74.64     10.36 o 
   3  11  16        2.42        1.11      9.95 o 
   4  11  16      117.92      112.29     14.51 o 
   5  11  16        0.79      -10.75     12.72 o 
   6  11  16      101.74      110.20     15.76 o 
  -5  12  16        7.82       18.94     23.98 o 
  -4  12  16       11.32       12.94     11.47 o 
  -3  12  16        5.39       -2.15      9.31 o 
  -2  12  16      185.00      197.78     11.64 o 
  -1  12  16        0.22       -8.93      8.93 o 
   0  12  16        4.06        5.44     10.62 o 
   1  12  16       31.71       39.24     13.37 o 
   2  12  16        7.06        4.39      9.41 o 
   3  12  16      148.22      146.50     12.71 o 
   4  12  16        4.67        9.52     11.28 o 
  -2  13  16      151.72      160.93     13.20 o 
  -1  13  16      535.08      575.36     23.40 o 
   0  13  16      215.51      227.23     18.49 o 
   1  13  16      120.63      144.03     20.62 o 
   2  13  16      136.32      132.13     19.51 o 
   3  13  16       35.83       39.25     26.33 o 
 -10   1  17        0.33        7.96     15.28 o 
  -9   1  17       14.27       16.77     14.43 o 
  -8   1  17       76.60       97.94     11.70 o 
  -7   1  17       35.64       37.98     10.13 o 
  -6   1  17       89.34       59.85      9.46 o 
  -5   1  17       10.85        7.98      7.16 o 
  -4   1  17       30.95       37.65      5.93 o 
  -3   1  17       59.11       47.84      6.85 o 
  -2   1  17        3.66        1.86      4.00 o 
  -1   1  17       15.49       17.60      5.35 o 
   0   1  17      185.33      170.12      6.64 o 
   1   1  17     2757.35     2810.83     26.76 o 
   2   1  17       22.15       22.04      4.87 o 
   3   1  17      538.03      543.88     10.03 o 
   4   1  17      228.75      231.67      7.26 o 
   5   1  17       27.45       29.52      5.61 o 
   6   1  17      602.67      637.16     12.94 o 
   7   1  17      105.60      108.94      8.62 o 
   8   1  17      554.94      540.91     14.41 o 
   9   1  17       88.26       74.83     14.07 o 
  10   1  17       16.90       22.27     43.90 o 
 -10   2  17        1.33        3.07     16.47 o 
  -9   2  17       20.72       14.30     14.43 o 
  -8   2  17      174.23      164.35     12.51 o 
  -7   2  17        3.02       12.57      9.88 o 
  -6   2  17      533.63      524.90     19.75 o 
  -5   2  17       11.85        6.52      7.01 o 
  -4   2  17      865.02      846.59     15.49 o 
  -3   2  17      862.18      852.19     14.14 o 
  -2   2  17      791.62      767.28     13.25 o 
  -1   2  17     2098.52     2032.26     22.06 o 
   0   2  17      631.15      624.49     11.70 o 
   1   2  17      410.24      394.02      9.63 o 
   2   2  17       80.59       80.98      5.49 o 
   3   2  17      348.80      347.86     12.97 o 
   4   2  17       10.61        6.48      4.23 o 
   5   2  17       22.02        8.92      4.44 o 
   6   2  17      396.15      369.60     11.48 o 
   7   2  17        9.39       19.57      7.41 o 
   8   2  17       61.45       60.26     10.48 o 
   9   2  17        5.09       10.85     13.67 o 
  10   2  17       64.34       63.54     43.86 o 
 -10   3  17       21.57       54.16     17.51 o 
  -9   3  17       35.33       26.58     14.84 o 
  -8   3  17      117.26       93.96     11.69 o 
  -7   3  17       48.22       22.55     10.04 o 
  -6   3  17      305.74      309.09     13.19 o 
  -5   3  17        0.30        0.68      6.36 o 
  -4   3  17        3.71        0.85      5.96 o 
  -3   3  17       41.47       42.83      6.29 o 
  -2   3  17      505.06      466.25     10.50 o 
  -1   3  17      493.84      451.63     10.50 o 
   0   3  17      790.98      798.61     11.80 o 
   1   3  17       25.73       22.70      5.63 o 
   2   3  17      885.90      910.70     14.14 o 
   3   3  17      815.06      846.88     21.29 o 
   4   3  17      251.62      261.77      8.10 o 
   5   3  17      838.42      858.79     19.04 o 
   6   3  17      497.48      510.52     13.89 o 
   7   3  17      352.16      332.53     11.59 o 
   8   3  17      824.17      814.03     38.81 o 
   9   3  17      157.34      179.96     16.33 o 
  10   3  17       31.70      -15.09     27.31 o 
  -9   4  17      126.64      117.43     17.26 o 
  -8   4  17       11.89        6.41     10.56 o 
  -7   4  17       88.43       85.78     10.99 o 
  -6   4  17       29.11       30.47      9.89 o 
  -5   4  17      226.78      236.41     15.68 o 
  -4   4  17       14.55       23.69      6.48 o 
  -3   4  17      471.14      438.50     11.08 o 
  -2   4  17       20.32       30.81      5.97 o 
  -1   4  17       24.29       20.03      4.68 o 
   0   4  17      380.06      358.00      9.45 o 
   1   4  17        6.07       -5.43      5.43 o 
   2   4  17      221.70      210.41      7.73 o 
   3   4  17       88.17       86.69      6.26 o 
   4   4  17       14.87       18.91      5.83 o 
   5   4  17      148.59      154.26      7.46 o 
   6   4  17       50.05       48.93      6.65 o 
   7   4  17       19.72       22.26      8.03 o 
   8   4  17      134.89      144.94     11.80 o 
   9   4  17      124.63      116.64     30.72 o 
  -9   5  17        1.17       15.78     14.34 o 
  -8   5  17       33.03       38.52     10.97 o 
  -7   5  17        4.40        9.34     10.00 o 
  -6   5  17        0.42       12.97      8.55 o 
  -5   5  17      161.74      183.46     13.75 o 
  -4   5  17        2.14        4.53      6.41 o 
  -3   5  17        4.53       10.53      5.82 o 
  -2   5  17       45.87       38.43      6.39 o 
  -1   5  17      121.89      131.78      6.45 o 
   0   5  17       94.70       96.79      6.86 o 
   1   5  17       57.40       57.55      6.16 o 
   2   5  17      145.38      156.72      7.30 o 
   3   5  17      181.88      164.18      7.57 o 
   4   5  17      111.32      125.93      7.34 o 
   5   5  17        9.76       14.25      6.47 o 
   6   5  17      163.21      158.04      8.03 o 
   7   5  17       30.04       28.78      8.84 o 
   8   5  17        6.03        8.26     10.64 o 
   9   5  17        4.07      -25.91     25.91 o 
  -9   6  17       30.13       41.56     19.16 o 
  -8   6  17       30.51       38.93     11.75 o 
  -7   6  17      132.83      147.75     11.82 o 
  -6   6  17       29.92       29.80      8.63 o 
  -5   6  17      287.34      263.15     10.93 o 
  -4   6  17      165.63      172.09      8.06 o 
  -3   6  17      280.10      291.31     10.42 o 
  -2   6  17      398.09      411.06     10.01 o 
  -1   6  17      350.69      343.30      9.47 o 
   0   6  17      691.93      706.31     17.55 o 
   1   6  17     1093.53     1055.99     17.78 o 
   2   6  17       96.57      104.99      7.47 o 
   3   6  17        7.23       18.44      6.63 o 
   4   6  17      101.37       92.98      7.65 o 
   5   6  17       21.10       19.30      6.62 o 
   6   6  17        0.72        2.14      7.51 o 
   7   6  17        8.79       -4.00      9.93 o 
   8   6  17       26.01       16.58     12.16 o 
   9   6  17        0.96      -26.37     26.37 o 
  -8   7  17        0.93       19.35     26.55 o 
  -7   7  17        0.48       -0.31     14.19 o 
  -6   7  17        4.97        6.43     10.49 o 
  -5   7  17        4.59       -0.95      8.82 o 
  -4   7  17        1.47       -7.46      7.46 o 
  -3   7  17        0.70        6.24      7.78 o 
  -2   7  17      186.58      168.47      8.29 o 
  -1   7  17        7.62        1.25      6.66 o 
   0   7  17      274.87      259.96     11.23 o 
   1   7  17      712.72      708.94     23.26 o 
   2   7  17     1184.24     1175.70     28.72 o 
   3   7  17      976.69      941.88     22.88 o 
   4   7  17      439.06      450.21     16.30 o 
   5   7  17      460.38      506.61     14.62 o 
   6   7  17      196.72      206.33     11.10 o 
   7   7  17      493.20      482.83     16.65 o 
   8   7  17      228.78      217.93     14.95 o 
  -8   8  17       36.31       23.89     26.43 o 
  -7   8  17        1.39       -1.45     15.78 o 
  -6   8  17      119.20      142.63     12.73 o 
  -5   8  17        5.62       10.80     13.73 o 
  -4   8  17       96.42       82.06     12.01 o 
  -3   8  17      102.12      109.89     10.60 o 
  -2   8  17       80.27       74.06      7.78 o 
  -1   8  17      314.24      321.13     10.45 o 
   0   8  17      130.88      138.33     10.06 o 
   1   8  17      112.41      124.56     11.17 o 
   2   8  17      473.67      475.10     16.28 o 
   3   8  17       17.38       12.54     13.06 o 
   4   8  17       29.71       21.99      9.19 o 
   5   8  17       90.53      100.53      9.81 o 
   6   8  17        7.37        0.18     10.28 o 
   7   8  17       11.27       14.69     13.23 o 
   8   8  17       56.00       48.12     15.55 o 
  -7   9  17      112.40      106.96     20.42 o 
  -6   9  17        0.51       -5.87     12.21 o 
  -5   9  17        0.78       10.82     10.57 o 
  -4   9  17       88.08       89.37     12.58 o 
  -3   9  17       20.61       28.85      8.36 o 
  -2   9  17       22.49       21.07      8.26 o 
  -1   9  17       41.31       31.90      8.74 o 
   0   9  17       41.66       42.62     10.61 o 
   1   9  17      211.25      195.28     12.24 o 
   2   9  17       13.32       12.15      8.33 o 
   3   9  17       27.35       37.46      8.74 o 
   4   9  17        4.02      -15.82     15.82 o 
   5   9  17        6.33       -2.44     11.25 o 
   6   9  17      104.55      103.55     13.63 o 
   7   9  17       11.58        4.99     12.93 o 
  -6  10  17       18.60       39.40     13.28 o 
  -5  10  17      111.31       98.49     13.78 o 
  -4  10  17       22.89       70.83     14.47 o 
  -3  10  17       87.38       92.74     10.32 o 
  -2  10  17      407.05      420.11     21.75 o 
  -1  10  17       32.01       22.84     10.96 o 
   0  10  17       44.69       47.38     10.79 o 
   1  10  17       39.15       39.42     10.28 o 
   2  10  17      168.75      168.94      9.96 o 
   3  10  17       11.26       18.86      8.56 o 
   4  10  17       42.45       37.81     11.36 o 
   5  10  17       18.54       29.89     11.98 o 
   6  10  17       27.91       25.85     12.86 o 
  -5  11  17       17.74       18.57     15.18 o 
  -4  11  17      192.78      169.79     17.82 o 
  -3  11  17       77.58       85.76     10.69 o 
  -2  11  17        7.10        6.36     10.18 o 
  -1  11  17      259.36      257.86     13.33 o 
   0  11  17       38.75       36.98     10.28 o 
   1  11  17      404.29      429.44     27.21 o 
   2  11  17      208.77      200.71     13.76 o 
   3  11  17       43.27       48.50     12.70 o 
   4  11  17      149.28      164.12     18.79 o 
   5  11  17      609.99      631.81     23.92 o 
  -4  12  17      334.41      387.17     34.82 o 
  -3  12  17       62.77       74.90     15.30 o 
  -2  12  17       56.26       63.45     11.27 o 
  -1  12  17      832.25      886.98     33.68 o 
   0  12  17      142.65      142.93     14.84 o 
   1  12  17      138.63      171.33     20.28 o 
   2  12  17      113.50       96.59     23.84 o 
   3  12  17        2.67        2.68     12.27 o 
   4  12  17      109.31       71.26     16.34 o 
  -1  13  17       12.03       14.68     17.36 o 
   0  13  17       20.56       -2.94     17.32 o 
   1  13  17       93.46      111.09     32.46 o 
  -9   0  18      121.06       91.12     23.59 o 
  -8   0  18       19.08        9.57     19.34 o 
  -7   0  18       25.61       29.96      8.44 o 
  -6   0  18      557.47      457.78     35.21 o 
  -5   0  18       79.57       98.77     10.62 o 
  -4   0  18      462.90      452.87     30.66 o 
  -3   0  18      379.65      338.66     25.06 o 
  -2   0  18       28.59       21.50      8.52 o 
  -1   0  18      627.00      607.10     17.19 o 
   0   0  18      763.12      724.56     27.76 o 
   1   0  18      629.10      648.63     19.01 o 
   2   0  18      275.34      278.87     10.84 o 
   3   0  18     3664.62     3734.67     44.25 o 
   4   0  18      145.46      158.88      9.74 o 
   5   0  18      930.93      932.47     19.19 o 
   6   0  18     1538.16     1556.14     28.62 o 
   7   0  18       58.65       72.78     10.75 o 
   8   0  18       70.46       75.91     16.80 o 
   9   0  18      125.10      106.60     30.83 o 
  -9   1  18       73.83       44.82     15.68 o 
  -8   1  18       89.16      114.91     12.25 o 
  -7   1  18        2.94       -7.84      9.90 o 
  -6   1  18      355.21      345.76     13.84 o 
  -5   1  18      100.97       92.67      8.52 o 
  -4   1  18      158.93      155.45      8.56 o 
  -3   1  18       68.96       91.14      7.47 o 
  -2   1  18      215.94      223.10      8.81 o 
  -1   1  18      290.64      292.45      8.94 o 
   0   1  18      348.10      376.72      9.31 o 
   1   1  18      778.27      783.17     12.46 o 
   2   1  18       26.36       25.10      5.72 o 
   3   1  18       50.41       53.78      6.08 o 
   4   1  18      140.99      135.31      6.72 o 
   5   1  18        0.81        2.53      5.71 o 
   6   1  18      126.32      121.37      7.70 o 
   7   1  18        0.95        5.52      6.94 o 
   8   1  18       94.18      102.97      9.91 o 
   9   1  18        8.98        9.10     13.71 o 
  -9   2  18        8.06      -14.56     14.56 o 
  -8   2  18       53.15       47.86     11.42 o 
  -7   2  18        4.99       -9.59      9.59 o 
  -6   2  18        2.32        0.63      9.16 o 
  -5   2  18       68.89       54.10      7.81 o 
  -4   2  18       13.64       11.46      6.35 o 
  -3   2  18      326.67      279.84      9.79 o 
  -2   2  18       43.43       47.23      6.45 o 
  -1   2  18      183.79      183.33      7.32 o 
   0   2  18      191.70      193.54      7.38 o 
   1   2  18      299.59      301.96      8.91 o 
   2   2  18      338.09      349.46      8.61 o 
   3   2  18       26.88       25.78      6.84 o 
   4   2  18        1.40       -0.38      3.30 o 
   5   2  18       41.01       47.17      6.38 o 
   6   2  18        3.11       15.52      6.58 o 
   7   2  18        2.31        3.59      8.68 o 
   8   2  18       32.56       52.17     10.78 o 
   9   2  18       46.57       27.94     14.31 o 
  -9   3  18      184.91      206.22     18.25 o 
  -8   3  18       87.41       87.36     11.98 o 
  -7   3  18       31.18       20.86     10.44 o 
  -6   3  18       85.08       72.12     10.40 o 
  -5   3  18       52.29       53.74      8.31 o 
  -4   3  18       11.31       12.91      6.59 o 
  -3   3  18        5.70        9.62      6.19 o 
  -2   3  18      259.06      276.42      9.14 o 
  -1   3  18        1.81        2.08      5.55 o 
   0   3  18      182.34      176.69      7.64 o 
   1   3  18       58.84       57.44      6.33 o 
   2   3  18       21.56       14.94      5.93 o 
   3   3  18      167.86      172.66      7.42 o 
   4   3  18        0.91        5.95      5.89 o 
   5   3  18       13.05       21.42      5.94 o 
   6   3  18      110.78      118.22      8.09 o 
   7   3  18      121.50      126.75      8.98 o 
   8   3  18       16.51       11.35      9.24 o 
   9   3  18       16.53       -3.82     14.08 o 
  -9   4  18        0.81        0.68     19.04 o 
  -8   4  18       15.49       15.29     10.92 o 
  -7   4  18       33.74       29.72     10.59 o 
  -6   4  18       18.17        8.18      9.10 o 
  -5   4  18       82.64       57.72      8.54 o 
  -4   4  18      141.40      112.08      7.92 o 
  -3   4  18       24.85       28.36      6.66 o 
  -2   4  18       39.41       39.46      6.21 o 
  -1   4  18        6.44       10.63      6.05 o 
   0   4  18      146.86      157.89      7.60 o 
   1   4  18     1162.70     1138.21     16.60 o 
   2   4  18     1254.81     1314.39     21.05 o 
   3   4  18      724.39      746.55     12.63 o 
   4   4  18      646.99      672.77     16.53 o 
   5   4  18     1151.75     1188.09     24.92 o 
   6   4  18      597.89      606.88     12.31 o 
   7   4  18      267.20      270.56     12.39 o 
   8   4  18      694.15      699.15     33.00 o 
   9   4  18       32.71       43.15     28.61 o 
  -9   5  18      113.90      144.50     18.42 o 
  -8   5  18       12.19       20.96     14.88 o 
  -7   5  18       60.63       39.98     11.67 o 
  -6   5  18      219.69      237.86     12.86 o 
  -5   5  18      184.12      224.22     11.06 o 
  -4   5  18       70.36       93.70      7.81 o 
  -3   5  18      109.79      124.21      7.49 o 
  -2   5  18       22.04       12.50      6.54 o 
  -1   5  18      872.06      866.21     12.93 o 
   0   5  18      132.21      144.43      6.95 o 
   1   5  18      495.76      479.94     15.98 o 
   2   5  18      149.37      152.97      9.66 o 
   3   5  18       19.01       24.55      6.53 o 
   4   5  18        9.65        7.60      6.36 o 
   5   5  18       88.81       91.46      7.67 o 
   6   5  18        6.71        3.30      6.95 o 
   7   5  18       90.47      111.34     10.05 o 
   8   5  18      110.92      129.02     15.92 o 
   9   5  18       44.39        1.03     28.91 o 
  -8   6  18        4.78       14.26     13.96 o 
  -7   6  18        7.17       15.76     10.42 o 
  -6   6  18        0.21       -4.24      8.44 o 
  -5   6  18        0.87        6.85      8.68 o 
  -4   6  18       12.46        7.08      6.71 o 
  -3   6  18      245.53      225.80      9.74 o 
  -2   6  18        2.19       -7.09      7.09 o 
  -1   6  18        5.97        1.27      6.08 o 
   0   6  18      304.01      293.35      9.77 o 
   1   6  18      215.04      222.50     10.17 o 
   2   6  18      345.26      348.70     10.70 o 
   3   6  18      422.52      414.50     18.47 o 
   4   6  18      349.86      343.62     10.66 o 
   5   6  18       66.87       80.46      7.50 o 
   6   6  18      239.86      266.97     11.93 o 
   7   6  18      195.18      209.58     13.60 o 
   8   6  18        5.96       -8.10     14.37 o 
  -8   7  18        7.74       23.03     20.14 o 
  -7   7  18        0.80       -4.57     16.35 o 
  -6   7  18        0.46       -0.19     10.67 o 
  -5   7  18      212.52      211.23     12.02 o 
  -4   7  18       59.21       65.82      9.75 o 
  -3   7  18       66.49       56.10      8.92 o 
  -2   7  18      143.58      141.49      8.13 o 
  -1   7  18       51.66       57.48      7.50 o 
   0   7  18        1.62        7.81      8.87 o 
   1   7  18       17.28       22.42      8.55 o 
   2   7  18        0.06        1.74      6.25 o 
   3   7  18      351.71      327.31     14.71 o 
   4   7  18       19.79       13.69     10.59 o 
   5   7  18       76.92       73.77      9.35 o 
   6   7  18      128.98      128.86     10.62 o 
   7   7  18       31.34       45.67     11.62 o 
   8   7  18       27.01       14.48     15.34 o 
  -7   8  18        1.15      -17.72     17.72 o 
  -6   8  18        2.44        1.10     18.36 o 
  -5   8  18        2.97       13.34     10.77 o 
  -4   8  18        0.35        7.62     10.25 o 
  -3   8  18      347.95      348.61     14.02 o 
  -2   8  18       52.62       41.88      8.22 o 
  -1   8  18       24.63       16.98      7.86 o 
   0   8  18      574.42      571.16     24.14 o 
   1   8  18        9.17       -0.43      8.29 o 
   2   8  18      125.36      140.36      9.27 o 
   3   8  18      339.47      349.80     12.48 o 
   4   8  18      328.89      357.65     16.17 o 
   5   8  18       53.78       65.94      9.63 o 
   6   8  18      140.25      144.65     12.40 o 
   7   8  18      132.24      108.83     14.60 o 
  -6   9  18       89.04       76.45     13.99 o 
  -5   9  18      239.20      246.35     22.17 o 
  -4   9  18      164.38      203.98     20.69 o 
  -3   9  18      130.54      151.10     11.77 o 
  -2   9  18      357.59      401.50     16.98 o 
  -1   9  18      162.39      164.45     10.70 o 
   0   9  18      265.96      244.96     13.86 o 
   1   9  18       87.96       87.89     11.43 o 
   2   9  18       29.68       26.59      8.67 o 
   3   9  18       14.74       18.31      8.94 o 
   4   9  18       35.77       40.69     11.55 o 
   5   9  18       69.16       95.17     12.95 o 
   6   9  18       10.85      -12.49     12.49 o 
  -6  10  18        1.30       20.70     17.69 o 
  -5  10  18      121.43      119.50     14.91 o 
  -4  10  18       33.70       17.42     14.44 o 
  -3  10  18        1.84        1.80     11.61 o 
  -2  10  18      290.06      288.55     13.55 o 
  -1  10  18      253.00      262.72     15.59 o 
   0  10  18      411.63      447.60     16.40 o 
   1  10  18      582.50      598.24     18.85 o 
   2  10  18       16.39        2.52      8.40 o 
   3  10  18      252.25      269.53     16.84 o 
   4  10  18       92.14       94.62     12.59 o 
   5  10  18       63.99       62.63     13.18 o 
   6  10  18      154.41      108.85     29.32 o 
  -4  11  18       55.47       36.97     32.90 o 
  -3  11  18        0.15       -3.85     10.10 o 
  -2  11  18      220.83      233.69     14.50 o 
  -1  11  18       20.15       19.21     10.47 o 
   0  11  18      267.18      293.73     17.98 o 
   1  11  18       33.63       27.37     12.19 o 
   2  11  18       20.36       30.75     18.62 o 
   3  11  18       10.27       18.26     14.19 o 
   4  11  18       87.05       90.61     14.37 o 
  -2  12  18       22.57       37.30     24.89 o 
  -1  12  18       69.42       79.61     13.93 o 
   0  12  18       12.67        3.77     16.84 o 
   1  12  18       14.52       39.50     18.10 o 
   2  12  18      159.54      186.51     21.03 o 
   3  12  18       15.89      100.49     28.46 o 
  -9   1  19       36.02       51.06     16.16 o 
  -8   1  19      105.47      103.10     17.79 o 
  -7   1  19      160.50      142.26     12.46 o 
  -6   1  19        6.14        3.13      9.88 o 
  -5   1  19        4.24       14.93      8.14 o 
  -4   1  19      355.06      306.05     10.39 o 
  -3   1  19        3.98        0.94      3.58 o 
  -2   1  19      485.27      477.33     14.58 o 
  -1   1  19      120.10      131.00      7.57 o 
   0   1  19      535.30      530.33     12.73 o 
   1   1  19      304.04      321.35      9.00 o 
   2   1  19      258.38      261.68      7.83 o 
   3   1  19      351.78      344.45      9.30 o 
   4   1  19       15.91       25.24      6.08 o 
   5   1  19     1180.17     1215.74     15.92 o 
   6   1  19       34.75       19.78      7.26 o 
   7   1  19       80.10       84.49      8.05 o 
   8   1  19      299.08      265.94     18.32 o 
   9   1  19       21.67       20.99     14.46 o 
  -9   2  19       50.94      110.94     28.22 o 
  -8   2  19       93.81       63.81     15.78 o 
  -7   2  19      289.70      270.56     15.25 o 
  -6   2  19      233.13      241.32     13.05 o 
  -5   2  19       40.89       42.57     10.96 o 
  -4   2  19      681.64      699.69     14.08 o 
  -3   2  19       41.20       52.71      5.58 o 
  -2   2  19      169.41      183.23      8.45 o 
  -1   2  19       81.89      104.79      7.44 o 
   0   2  19        1.25        8.39      5.84 o 
   1   2  19       29.95       33.26      6.31 o 
   2   2  19        0.07        6.13      7.60 o 
   3   2  19      100.39       98.85      7.24 o 
   4   2  19       68.67       69.22      6.61 o 
   5   2  19      438.67      453.74     17.48 o 
   6   2  19       12.19       10.68      6.79 o 
   7   2  19      190.71      210.60      9.48 o 
   8   2  19       53.55       51.89     14.91 o 
   9   2  19       17.12       17.38     14.57 o 
  -9   3  19       54.65       26.96     17.60 o 
  -8   3  19       59.26       61.63     15.31 o 
  -7   3  19        1.57        2.82     10.40 o 
  -6   3  19       53.30       53.96     10.82 o 
  -5   3  19      282.85      232.28     10.99 o 
  -4   3  19      342.13      328.00     11.04 o 
  -3   3  19        5.90       11.30      6.68 o 
  -2   3  19      470.12      424.35     15.34 o 
  -1   3  19      877.98      858.70     13.90 o 
   0   3  19      361.36      343.35      9.84 o 
   1   3  19      417.32      410.23     10.78 o 
   2   3  19      323.96      320.45     10.44 o 
   3   3  19      358.27      351.45     10.24 o 
   4   3  19     1322.70     1352.73     27.28 o 
   5   3  19      506.96      547.01     12.84 o 
   6   3  19      149.07      159.51      8.33 o 
   7   3  19      155.65      154.16      9.26 o 
   8   3  19      176.52      193.11     26.56 o 
   9   3  19        7.01       -0.21     23.10 o 
  -8   4  19        0.18        8.26     14.41 o 
  -7   4  19       68.57       78.31     11.67 o 
  -6   4  19       42.11       34.02      6.62 o 
  -5   4  19        0.59       -0.57      8.38 o 
  -4   4  19        2.34        9.82      7.01 o 
  -3   4  19       35.37       28.60      7.14 o 
  -2   4  19       14.83        6.31      3.76 o 
  -1   4  19      409.84      400.13     10.90 o 
   0   4  19      125.37      110.14      7.57 o 
   1   4  19       34.74       30.91      7.03 o 
   2   4  19       87.03       97.26      7.18 o 
   3   4  19        1.19       -3.28      6.34 o 
   4   4  19       82.65       69.38      7.04 o 
   5   4  19       19.22       21.15      6.80 o 
   6   4  19       26.13       18.26      7.07 o 
   7   4  19       44.04       50.66      9.98 o 
   8   4  19       14.67       19.22     17.07 o 
  -8   5  19       26.23       40.62     22.13 o 
  -7   5  19        0.12       -3.46     10.51 o 
  -6   5  19        0.88       -3.65     10.21 o 
  -5   5  19        8.66       17.15      8.80 o 
  -4   5  19        3.36        4.15      7.25 o 
  -3   5  19      173.79      156.88      8.17 o 
  -2   5  19      202.31      182.85      8.81 o 
  -1   5  19       17.22       14.04      6.68 o 
   0   5  19       11.08        6.79      5.85 o 
   1   5  19       12.28       17.53      7.09 o 
   2   5  19       49.01       62.76      7.72 o 
   3   5  19      165.00      158.21      8.69 o 
   4   5  19       48.98       53.75      8.67 o 
   5   5  19        0.96        0.71      7.02 o 
   6   5  19        2.65        5.35      7.25 o 
   7   5  19       35.05       50.73     12.21 o 
   8   5  19        2.74        6.95     18.08 o 
  -8   6  19      147.54      169.45     18.49 o 
  -7   6  19       22.94       50.79     11.66 o 
  -6   6  19      341.65      346.83     14.54 o 
  -5   6  19       72.97       61.02      9.26 o 
  -4   6  19        3.73        1.85      7.03 o 
  -3   6  19      370.21      410.76     14.85 o 
  -2   6  19       89.83       92.84      8.70 o 
  -1   6  19      266.24      273.17     13.48 o 
   0   6  19      197.28      214.28      9.12 o 
   1   6  19       18.88       19.40      8.10 o 
   2   6  19        0.97        6.96      6.96 o 
   3   6  19       82.32       80.75      7.59 o 
   4   6  19       42.21       63.76      9.83 o 
   5   6  19        3.21       14.60      7.93 o 
   6   6  19      112.93      115.22     10.33 o 
   7   6  19      113.53      123.44     14.16 o 
   8   6  19       38.21       27.70     15.56 o 
  -7   7  19       29.70       40.51     20.62 o 
  -6   7  19       61.94       65.28     15.26 o 
  -5   7  19      161.54      118.71     11.16 o 
  -4   7  19      447.15      419.35     15.14 o 
  -3   7  19       35.74       26.33      8.90 o 
  -2   7  19        6.96        4.08      8.56 o 
  -1   7  19      595.51      615.26     16.10 o 
   0   7  19      142.48      136.04      9.28 o 
   1   7  19      489.68      482.72     16.48 o 
   2   7  19      944.00      984.36     23.36 o 
   3   7  19      372.73      370.30     12.37 o 
   4   7  19      305.62      311.20     11.86 o 
   5   7  19      292.06      291.43     12.32 o 
   6   7  19      635.97      698.47     20.49 o 
   7   7  19       18.46        7.84     12.83 o 
  -7   8  19       20.25       16.79     19.47 o 
  -6   8  19      135.52      132.04     13.30 o 
  -5   8  19        2.60       10.01     11.33 o 
  -4   8  19       40.17       47.81     11.30 o 
  -3   8  19       62.56       51.20     10.62 o 
  -2   8  19      152.19      168.38     12.13 o 
  -1   8  19        0.96       -7.37      8.26 o 
   0   8  19        2.05       10.63      8.10 o 
   1   8  19      118.51      108.02     10.39 o 
   2   8  19       28.46       29.89      8.82 o 
   3   8  19       53.94       47.63      8.76 o 
   4   8  19       24.02       31.28      8.59 o 
   5   8  19      211.91      228.07     22.52 o 
   6   8  19       39.90       32.80     13.39 o 
   7   8  19      123.55      121.73     20.24 o 
  -6   9  19       37.22       25.24     18.15 o 
  -5   9  19       54.22       46.98     12.16 o 
  -4   9  19        0.27        7.27     11.20 o 
  -3   9  19        5.73       -5.66     10.43 o 
  -2   9  19       97.03      101.30      9.85 o 
  -1   9  19      135.72      130.50     10.36 o 
   0   9  19       12.66        8.56      8.99 o 
   1   9  19        3.27       -0.50     10.35 o 
   2   9  19       84.06       78.13      9.63 o 
   3   9  19      136.66      131.84     14.23 o 
   4   9  19       41.74       38.57     11.70 o 
   5   9  19      154.16      158.31     14.47 o 
   6   9  19       42.22       14.35     13.24 o 
  -5  10  19       11.20       38.82     24.71 o 
  -4  10  19       64.53       98.36     16.36 o 
  -3  10  19      100.22      102.61     13.41 o 
  -2  10  19        5.45       11.86      9.96 o 
  -1  10  19        6.32       -8.71      8.71 o 
   0  10  19        6.79        9.55      9.42 o 
   1  10  19        0.23        0.20     17.84 o 
   2  10  19      154.25      154.78     12.96 o 
   3  10  19       62.08       72.59     12.01 o 
   4  10  19      123.88      111.75     13.26 o 
   5  10  19       51.07       39.82     13.05 o 
  -3  11  19      111.29      135.92     19.36 o 
  -2  11  19      399.62      448.48     19.23 o 
  -1  11  19       10.35        6.73     10.75 o 
   0  11  19       15.89       18.06     10.65 o 
   1  11  19      487.15      503.36     34.15 o 
   2  11  19      222.18      213.77     21.27 o 
   3  11  19      455.28      490.85     31.75 o 
   0  12  19       48.75       55.57     18.98 o 
  -9   0  20       20.80       27.50     17.34 o 
  -8   0  20       39.89        8.67      8.10 o 
  -7   0  20      152.74      112.10     17.77 o 
  -6   0  20       68.87       60.66     17.12 o 
  -5   0  20      127.59      122.45     15.66 o 
  -4   0  20      168.70      163.31     12.58 o 
  -3   0  20        5.79        7.28     12.32 o 
  -2   0  20      899.08      885.43     24.39 o 
  -1   0  20       47.52       53.85     10.15 o 
   0   0  20      165.30      170.88     11.87 o 
   1   0  20      150.10      155.05      9.91 o 
   2   0  20     1442.84     1458.77     24.71 o 
   3   0  20     2524.27     2614.35     41.60 o 
   4   0  20      501.57      521.62     26.27 o 
   5   0  20      277.83      281.74     13.28 o 
   6   0  20      101.60       94.74     13.73 o 
   7   0  20      135.37      145.26     12.88 o 
   8   0  20        2.01       10.65     16.30 o 
  -8   1  20      144.96      189.18     20.90 o 
  -7   1  20        8.00       17.87     11.21 o 
  -6   1  20        8.01        3.86     10.41 o 
  -5   1  20        6.18        8.21      8.35 o 
  -4   1  20        5.51       -0.50      6.01 o 
  -3   1  20       45.99       58.55      7.98 o 
  -2   1  20       37.60       53.51      7.18 o 
  -1   1  20       71.98       73.60      7.33 o 
   0   1  20       22.29       23.52      6.64 o 
   1   1  20      149.92      161.94      7.69 o 
   2   1  20       40.46       39.71      6.13 o 
   3   1  20       82.84       86.52      7.17 o 
   4   1  20      280.27      283.70     10.01 o 
   5   1  20      458.46      485.54     11.03 o 
   6   1  20       99.98       99.18      7.89 o 
   7   1  20      285.70      250.89     10.44 o 
   8   1  20       78.99       83.95     12.39 o 
  -8   2  20       47.04       46.27     29.03 o 
  -7   2  20       75.27       75.27     11.84 o 
  -6   2  20      438.95      439.00     16.01 o 
  -5   2  20       88.70       89.97      9.60 o 
  -4   2  20      154.78      173.47      9.21 o 
  -3   2  20      100.58       97.99      8.01 o 
  -2   2  20      124.31      126.89      8.13 o 
  -1   2  20        0.70        0.40      6.77 o 
   0   2  20       70.74       80.72      6.90 o 
   1   2  20      123.95      114.93      7.20 o 
   2   2  20        4.96        2.56      5.97 o 
   3   2  20       43.27       42.55      6.21 o 
   4   2  20       66.86       65.79      7.12 o 
   5   2  20        3.26        7.92      6.83 o 
   6   2  20      152.21      152.86      8.55 o 
   7   2  20        0.34        0.72      7.81 o 
   8   2  20        2.54       -1.53     14.24 o 
  -8   3  20      112.80       95.48     17.04 o 
  -7   3  20       25.77       21.32     12.51 o 
  -6   3  20       18.90       11.67     10.22 o 
  -5   3  20        1.36        1.31      8.74 o 
  -4   3  20      398.01      426.30     15.81 o 
  -3   3  20       25.47       21.58      7.27 o 
  -2   3  20        1.05       -1.81      6.73 o 
  -1   3  20      113.65      132.29      7.74 o 
   0   3  20       91.58       99.81      7.19 o 
   1   3  20       28.76       27.07      6.94 o 
   2   3  20       12.02        6.60      7.20 o 
   3   3  20      127.68      129.13      7.58 o 
   4   3  20        3.29       -4.63      6.61 o 
   5   3  20       29.15       41.07      7.19 o 
   6   3  20       31.58       33.55      7.86 o 
   7   3  20      177.57      178.08     10.23 o 
   8   3  20        3.48       -4.21     19.84 o 
  -8   4  20       22.33       19.37     16.93 o 
  -7   4  20      139.58      130.22     16.08 o 
  -6   4  20        2.31       15.30     11.07 o 
  -5   4  20      136.44      118.16     10.21 o 
  -4   4  20       24.50       18.37      7.73 o 
  -3   4  20      265.61      258.55     10.11 o 
  -2   4  20      653.66      643.84     19.46 o 
  -1   4  20      288.49      306.76      9.62 o 
   0   4  20      559.48      549.58     13.46 o 
   1   4  20      561.82      588.78     12.50 o 
   2   4  20      155.06      152.14      9.02 o 
   3   4  20      222.36      231.46     16.75 o 
   4   4  20      469.62      488.51     13.01 o 
   5   4  20      119.69      115.37     11.25 o 
   6   4  20      239.91      232.25      9.33 o 
   7   4  20      169.46      166.87     12.18 o 
   8   4  20        1.79       -3.50     28.10 o 
  -8   5  20       43.74       55.90     20.33 o 
  -7   5  20       21.81       17.50     14.20 o 
  -6   5  20       41.90       67.14     14.54 o 
  -5   5  20       24.46       31.29      9.41 o 
  -4   5  20       61.22       81.08      8.45 o 
  -3   5  20      223.73      240.06     10.91 o 
  -2   5  20       14.34       12.64      7.11 o 
  -1   5  20        3.47       -0.72      6.93 o 
   0   5  20      180.44      177.22      9.36 o 
   1   5  20       23.41       25.85      7.66 o 
   2   5  20        1.71        4.81      8.11 o 
   3   5  20        3.43       21.25      7.68 o 
   4   5  20      166.74      183.74      9.00 o 
   5   5  20       69.44       72.83      8.17 o 
   6   5  20      283.74      272.10     10.09 o 
   7   5  20       99.29      101.68     13.50 o 
   8   5  20      196.58      186.95     35.33 o 
  -7   6  20        2.74       20.37     15.73 o 
  -6   6  20       57.36       48.16     11.31 o 
  -5   6  20       16.69        9.39      9.21 o 
  -4   6  20       91.19       99.08     11.56 o 
  -3   6  20      107.89      117.43      8.97 o 
  -2   6  20      864.79      824.80     16.96 o 
  -1   6  20      230.80      219.92     10.45 o 
   0   6  20        5.37       14.25      7.27 o 
   1   6  20      192.20      183.23     10.53 o 
   2   6  20        3.95        6.04      8.10 o 
   3   6  20      150.87      141.43      9.77 o 
   4   6  20      171.46      169.02     11.47 o 
   5   6  20        2.42        4.73      8.30 o 
   6   6  20       20.18       25.15      9.83 o 
   7   6  20       30.90       23.68     15.47 o 
  -7   7  20        2.99       19.51     27.94 o 
  -6   7  20       19.19       22.02     16.96 o 
  -5   7  20        3.96      -11.25     11.25 o 
  -4   7  20        7.08       -8.77      9.71 o 
  -3   7  20        2.27       -7.32      8.52 o 
  -2   7  20        3.10        3.01      8.95 o 
  -1   7  20      247.38      245.55     12.65 o 
   0   7  20       13.55       11.86      8.06 o 
   1   7  20        0.35        2.93      9.28 o 
   2   7  20       22.00        2.65      9.21 o 
   3   7  20        8.22        1.15      8.56 o 
   4   7  20        1.22       -3.20      8.66 o 
   5   7  20       16.50       26.08      9.71 o 
   6   7  20      104.86      112.29     12.16 o 
   7   7  20       20.20        6.86     16.12 o 
  -6   8  20        5.36       17.30     14.11 o 
  -5   8  20        0.86       -5.96     11.50 o 
  -4   8  20       27.67       29.48     13.73 o 
  -3   8  20       19.67       39.07     10.96 o 
  -2   8  20       31.27       26.21     10.54 o 
  -1   8  20      199.72      200.01     11.03 o 
   0   8  20       53.14       59.04      8.92 o 
   1   8  20      202.16      218.69     12.41 o 
   2   8  20       64.52       73.19     10.58 o 
   3   8  20       80.41       87.35      9.55 o 
   4   8  20      393.29      390.29     12.92 o 
   5   8  20      344.54      337.17     14.81 o 
   6   8  20       62.91       76.02     13.86 o 
  -5   9  20        1.70        9.09     17.27 o 
  -4   9  20      168.72      165.75     13.57 o 
  -3   9  20        6.20      -10.21     10.64 o 
  -2   9  20       34.71       11.66     11.39 o 
  -1   9  20        0.52        4.43      9.30 o 
   0   9  20        7.52        9.43      9.42 o 
   1   9  20       22.85       12.81     11.39 o 
   2   9  20      111.43      110.22     12.39 o 
   3   9  20       33.39       42.02      9.80 o 
   4   9  20       34.50       28.48     12.36 o 
   5   9  20      250.01      271.93     15.99 o 
  -4  10  20       54.17       72.04     20.82 o 
  -3  10  20      147.17      158.70     19.73 o 
  -2  10  20      209.56      179.26     15.92 o 
  -1  10  20        7.69       12.71      9.40 o 
   0  10  20      617.23      668.65     24.48 o 
   1  10  20       15.04        5.48     11.12 o 
   2  10  20        8.34        7.71     10.95 o 
   3  10  20      806.42      851.51     25.51 o 
   4  10  20        4.47        8.34     12.08 o 
  -2  11  20       24.04       18.24     18.02 o 
  -1  11  20       87.34      102.91     19.21 o 
   0  11  20      271.52      274.70     22.92 o 
   1  11  20      125.01      139.96     21.52 o 
   2  11  20       12.74       21.08     17.72 o 
  -8   1  21       45.81       72.17     38.79 o 
  -7   1  21        0.45        1.21     14.49 o 
  -6   1  21       29.24       18.16     10.84 o 
  -5   1  21      151.48      133.38     11.01 o 
  -4   1  21        7.16        0.28      5.40 o 
  -3   1  21       77.82       72.45      7.93 o 
  -2   1  21      551.60      579.11     13.43 o 
  -1   1  21        8.16        4.61      7.04 o 
   0   1  21      296.09      294.13     10.19 o 
   1   1  21      659.56      647.01     13.41 o 
   2   1  21        3.25       11.66      6.51 o 
   3   1  21       47.43       53.50      7.54 o 
   4   1  21       86.10       84.41      7.81 o 
   5   1  21       77.84       78.72      9.45 o 
   6   1  21       70.76       74.18      8.06 o 
   7   1  21      102.99      106.11     10.36 o 
   8   1  21       26.44       27.77     14.96 o 
  -8   2  21       94.62       83.64     30.84 o 
  -7   2  21       96.63      101.75     16.13 o 
  -6   2  21       68.30       90.34     11.87 o 
  -5   2  21       16.89       -4.03      8.81 o 
  -4   2  21      421.70      441.63     12.49 o 
  -3   2  21       56.00       43.17      7.92 o 
  -2   2  21       61.23       66.19      7.96 o 
  -1   2  21        1.27       -5.60      6.98 o 
   0   2  21      243.38      234.91      8.88 o 
   1   2  21      161.72      138.94      8.36 o 
   2   2  21      199.79      194.80      9.52 o 
   3   2  21      147.51      151.94      8.51 o 
   4   2  21      126.47      149.31      8.37 o 
   5   2  21       89.65      103.34      8.09 o 
   6   2  21      135.91      155.07      8.88 o 
   7   2  21      310.21      286.62     12.16 o 
   8   2  21      249.45      214.97     27.41 o 
  -8   3  21       71.82       91.61     22.38 o 
  -7   3  21      109.60      103.61     16.43 o 
  -6   3  21      198.28      183.94     23.01 o 
  -5   3  21      203.17      209.54     11.47 o 
  -4   3  21      217.46      236.46     10.45 o 
  -3   3  21      212.01      207.49     10.37 o 
  -2   3  21      522.74      514.53     14.83 o 
  -1   3  21      241.11      232.37      9.14 o 
   0   3  21      174.68      186.84      8.69 o 
   1   3  21       49.14       54.66      8.01 o 
   2   3  21       72.65       70.66      8.44 o 
   3   3  21      559.28      574.31     13.29 o 
   4   3  21       16.92       12.01      7.16 o 
   5   3  21      130.97      125.62      8.39 o 
   6   3  21      151.25      135.89      8.71 o 
   7   3  21        1.48        3.90      9.50 o 
   8   3  21       67.05       48.16     45.91 o 
  -7   4  21       47.40       53.70     15.46 o 
  -6   4  21        0.40       -9.08     10.61 o 
  -5   4  21       16.75       19.33      9.29 o 
  -4   4  21      122.97      139.46     10.28 o 
  -3   4  21       13.83       17.45      7.85 o 
  -2   4  21       95.54      101.89      8.53 o 
  -1   4  21       34.72       48.91      7.40 o 
   0   4  21      120.75      126.91      8.64 o 
   1   4  21       33.62       36.00      8.19 o 
   2   4  21        0.84        5.33      7.72 o 
   3   4  21       20.38       31.92      7.55 o 
   4   4  21        7.67       11.36      7.17 o 
   5   4  21       15.49       23.36      7.53 o 
   6   4  21      105.19      113.46      9.01 o 
   7   4  21      107.16      102.26     13.61 o 
  -7   5  21        0.02       -2.48     16.12 o 
  -6   5  21        4.12       30.47     15.06 o 
  -5   5  21        7.03        4.50      9.41 o 
  -4   5  21       11.35        7.04      8.14 o 
  -3   5  21       90.96       92.48      9.27 o 
  -2   5  21        8.14       -3.43      5.58 o 
  -1   5  21      138.94      138.35      9.00 o 
   0   5  21        1.41       -3.51      7.72 o 
   1   5  21        4.29        6.59      7.22 o 
   2   5  21      115.71      120.24      9.99 o 
   3   5  21       23.01       26.41      8.08 o 
   4   5  21       12.38       12.19      9.69 o 
   5   5  21       21.67       18.22      7.96 o 
   6   5  21        0.09        1.70      8.35 o 
   7   5  21        2.09      -14.54     14.54 o 
  -6   6  21       12.69       28.90     17.57 o 
  -5   6  21        0.38      -10.09     10.09 o 
  -4   6  21       80.40       86.70     11.09 o 
  -3   6  21       10.33       13.70      8.31 o 
  -2   6  21        2.49        5.21      8.05 o 
  -1   6  21       14.01       10.99      8.56 o 
   0   6  21       88.08       96.15      9.95 o 
   1   6  21        7.59       13.87      7.72 o 
   2   6  21      343.97      330.70     12.62 o 
   3   6  21       55.51       54.63      8.70 o 
   4   6  21      133.23      136.01     11.00 o 
   5   6  21      114.26      114.23      9.72 o 
   6   6  21       83.75       92.36     12.99 o 
   7   6  21      124.69      118.34     27.15 o 
  -6   7  21        1.32       32.46     27.56 o 
  -5   7  21        2.27        0.94     15.08 o 
  -4   7  21       39.98       54.14     10.79 o 
  -3   7  21       30.05       37.82      9.19 o 
  -2   7  21      404.43      365.23     13.72 o 
  -1   7  21      258.56      280.13     14.01 o 
   0   7  21      332.66      330.29     11.85 o 
   1   7  21      246.81      264.37     15.22 o 
   2   7  21      263.93      259.75     13.06 o 
   3   7  21      186.81      183.32     10.95 o 
   4   7  21       18.05       22.16      9.22 o 
   5   7  21      160.67      173.02     12.82 o 
   6   7  21       20.05       22.13     11.29 o 
  -5   8  21        5.56       14.73     17.69 o 
  -4   8  21        7.98       17.30     11.82 o 
  -3   8  21       18.39        4.79     10.07 o 
  -2   8  21        8.79        9.06     11.54 o 
  -1   8  21       23.04       27.04     11.47 o 
   0   8  21        8.43       10.72      8.54 o 
   1   8  21       60.41       57.67      9.34 o 
   2   8  21       10.98        4.96     10.17 o 
   3   8  21      174.33      171.75     18.03 o 
   4   8  21      198.67      203.32     14.43 o 
   5   8  21      174.65      182.00     14.75 o 
  -4   9  21       35.78       10.38     19.24 o 
  -3   9  21       10.05       -0.60     11.28 o 
  -2   9  21       33.45       22.65     19.54 o 
  -1   9  21       11.20       33.65     11.76 o 
   0   9  21       41.92       40.76      9.95 o 
   1   9  21        0.60        9.98      9.82 o 
   2   9  21      198.43      191.57     14.08 o 
   3   9  21       24.99       16.42      9.81 o 
   4   9  21      108.04      140.40     15.67 o 
  -3  10  21        1.43      -22.26     22.26 o 
  -2  10  21       35.91       75.61     18.63 o 
  -1  10  21        1.03       -6.46     15.78 o 
   0  10  21       97.51      110.18     12.36 o 
   1  10  21        2.13       -9.05     14.36 o 
   2  10  21      108.26      110.39     12.84 o 
   3  10  21      153.47      170.11     20.89 o 
  -7   0  22       37.20       38.41     28.84 o 
  -6   0  22      368.79      349.60     64.70 o 
  -5   0  22       46.37       61.36     16.16 o 
  -4   0  22       45.82       54.10     12.26 o 
  -3   0  22      393.54      394.05     30.63 o 
  -2   0  22       12.00       -0.25     10.77 o 
  -1   0  22      154.50      164.10     13.32 o 
   0   0  22     1595.43     1672.76     38.79 o 
   1   0  22        4.57       -7.04     10.74 o 
   2   0  22      442.90      441.11     16.95 o 
   3   0  22      326.13      307.29     15.01 o 
   4   0  22       88.99       97.60     12.95 o 
   5   0  22        0.56        5.68     11.15 o 
   6   0  22        0.26        0.83     12.80 o 
   7   0  22        2.80       10.52     13.82 o 
  -7   1  22       17.20       22.71     15.29 o 
  -6   1  22       39.71       48.85     14.91 o 
  -5   1  22       26.90       12.18      8.87 o 
  -4   1  22       14.39        2.19      5.27 o 
  -3   1  22       69.48       47.84      8.33 o 
  -2   1  22      123.57      157.50      9.35 o 
  -1   1  22      120.14      130.68      8.99 o 
   0   1  22       16.98       11.36      7.57 o 
   1   1  22       36.03       30.39      7.08 o 
   2   1  22      596.79      586.49     12.47 o 
   3   1  22      204.01      208.85      9.73 o 
   4   1  22      122.41      127.22      9.04 o 
   5   1  22      129.42      131.80      8.73 o 
   6   1  22       91.60       83.47     10.03 o 
   7   1  22       93.70      108.69     12.53 o 
  -7   2  22       37.59       44.90     16.76 o 
  -6   2  22        3.01       19.34     13.98 o 
  -5   2  22        0.11       -6.12      9.32 o 
  -4   2  22       14.85        6.19      8.06 o 
  -3   2  22      134.72      131.34      9.23 o 
  -2   2  22        0.52       -5.27      7.65 o 
  -1   2  22       48.07       54.70      8.23 o 
   0   2  22        0.61       -6.74      6.74 o 
   1   2  22       20.60        4.69      6.39 o 
   2   2  22       22.35       23.46      6.69 o 
   3   2  22       41.45       41.89      7.79 o 
   4   2  22       86.63       88.77      8.18 o 
   5   2  22       81.91       84.42      8.20 o 
   6   2  22        2.29       -8.65      8.65 o 
   7   2  22       20.89       25.74     10.80 o 
  -7   3  22       66.11       45.62     21.19 o 
  -6   3  22      239.39      216.16     17.64 o 
  -5   3  22       20.61       13.97      9.59 o 
  -4   3  22        0.60       -8.03      8.03 o 
  -3   3  22       38.08       31.47      8.27 o 
  -2   3  22      241.81      225.23     10.29 o 
  -1   3  22        0.46        0.88      7.57 o 
   0   3  22        6.61        2.93      7.17 o 
   1   3  22      126.12      120.29      8.78 o 
   2   3  22       52.73       61.70      8.72 o 
   3   3  22      140.19      136.14      9.67 o 
   4   3  22       73.51       63.75      7.94 o 
   5   3  22       17.77       19.77      7.66 o 
   6   3  22      385.15      353.94     19.67 o 
   7   3  22       55.59       67.75     13.88 o 
  -7   4  22       33.80       39.93     52.11 o 
  -6   4  22        1.33       -2.14     14.07 o 
  -5   4  22       68.98       64.28     10.48 o 
  -4   4  22       17.52       11.57      8.50 o 
  -3   4  22        5.52        5.26      7.99 o 
  -2   4  22      170.77      187.27     10.00 o 
  -1   4  22       77.72       89.75      8.17 o 
   0   4  22      313.35      316.93     11.10 o 
   1   4  22      554.88      563.83     14.88 o 
   2   4  22       20.96       22.07      8.45 o 
   3   4  22       95.57       94.95      9.34 o 
   4   4  22       13.32       16.03      7.52 o 
   5   4  22       59.06       51.83      8.56 o 
   6   4  22       16.66        8.78      9.40 o 
   7   4  22       17.86       15.77     15.34 o 
  -6   5  22       19.54       37.08     16.75 o 
  -5   5  22       23.47       19.99     10.73 o 
  -4   5  22       28.62       28.37      9.71 o 
  -3   5  22      172.58      155.87      9.94 o 
  -2   5  22        1.50       -7.22      7.22 o 
  -1   5  22        2.95       14.12      7.77 o 
   0   5  22      380.16      387.51     20.91 o 
   1   5  22       38.82       46.51      9.62 o 
   2   5  22      410.92      387.93     13.63 o 
   3   5  22      499.62      510.94     16.14 o 
   4   5  22      159.11      140.90      9.73 o 
   5   5  22      479.43      495.72     14.81 o 
   6   5  22      117.92      135.74     10.78 o 
  -6   6  22       22.39       75.79     30.49 o 
  -5   6  22       31.14       27.56     13.37 o 
  -4   6  22        1.01        6.42     10.41 o 
  -3   6  22       95.87       82.45      9.39 o 
  -2   6  22        5.35       -2.56      8.36 o 
  -1   6  22       71.13       73.70      9.98 o 
   0   6  22      100.83      113.96     12.40 o 
   1   6  22       41.49       39.45      7.95 o 
   2   6  22       59.21       47.89     10.39 o 
   3   6  22       45.05       31.40      9.95 o 
   4   6  22       24.01       16.83      9.44 o 
   5   6  22        3.99       -3.08      9.30 o 
   6   6  22        0.23       -3.97     12.40 o 
  -5   7  22        1.91       15.44     17.81 o 
  -4   7  22       13.67       43.34     12.30 o 
  -3   7  22        8.58       15.56      9.42 o 
  -2   7  22        3.56       10.64      9.18 o 
  -1   7  22        3.92       -2.26     10.41 o 
   0   7  22        5.19       14.74     12.25 o 
   1   7  22       13.86        0.10      8.55 o 
   2   7  22        0.98       -5.65      9.97 o 
   3   7  22        4.28       18.98     10.48 o 
   4   7  22       52.60       40.07     10.75 o 
   5   7  22       29.32       31.44     12.53 o 
  -4   8  22       41.06       63.98     14.18 o 
  -3   8  22      146.44      150.35     12.07 o 
  -2   8  22      228.69      224.04     15.08 o 
  -1   8  22        4.02       -3.90     12.01 o 
   0   8  22       80.09      109.75     13.10 o 
   1   8  22      165.53      175.32     11.59 o 
   2   8  22       19.63       11.83     11.84 o 
   3   8  22      177.97      178.52     25.56 o 
   4   8  22       11.39       18.31     12.25 o 
  -3   9  22       14.46       14.71     14.14 o 
  -2   9  22       73.48       83.35     27.04 o 
  -1   9  22       10.92       13.80     13.69 o 
   0   9  22       81.77      103.21     12.08 o 
   1   9  22      151.62      140.55     13.55 o 
   2   9  22      313.87      318.75     23.10 o 
   3   9  22       32.24       19.49     11.98 o 
  -7   1  23      188.53      207.90     25.83 o 
  -6   1  23       19.65       40.16     14.81 o 
  -5   1  23        1.70        4.35      7.57 o 
  -4   1  23        1.75        4.23      8.26 o 
  -3   1  23       39.24       41.88      8.71 o 
  -2   1  23      100.63      109.31      9.95 o 
  -1   1  23        2.21        9.18      8.06 o 
   0   1  23      220.67      221.59     10.37 o 
   1   1  23       69.85       66.80      8.04 o 
   2   1  23       10.67       18.61      7.91 o 
   3   1  23       21.30       36.26      8.22 o 
   4   1  23       17.62       17.84      8.34 o 
   5   1  23      179.82      161.44     11.20 o 
   6   1  23       30.06       28.01      9.37 o 
   7   1  23       31.35       18.32     12.56 o 
  -6   2  23       28.58        9.37     16.48 o 
  -5   2  23        0.64       20.89     14.07 o 
  -4   2  23      159.68      133.07     10.70 o 
  -3   2  23       32.03       23.99      8.65 o 
  -2   2  23       23.28       23.06      8.44 o 
  -1   2  23      244.75      232.76     10.57 o 
   0   2  23       96.30       76.60      7.26 o 
   1   2  23      261.09      272.34     11.29 o 
   2   2  23      211.69      210.34     10.07 o 
   3   2  23       34.26       47.03      9.98 o 
   4   2  23      172.98      171.50      9.81 o 
   5   2  23      488.45      465.01     17.78 o 
   6   2  23      114.74      118.56     10.36 o 
  -6   3  23        2.08       21.25     25.01 o 
  -5   3  23      314.96      297.87     17.55 o 
  -4   3  23      178.30      214.24     11.05 o 
  -3   3  23       33.43       23.21      8.76 o 
  -2   3  23       55.02       58.01      8.88 o 
  -1   3  23       84.49      112.72      9.39 o 
   0   3  23        1.67        1.09      7.53 o 
   1   3  23      198.10      205.07      9.98 o 
   2   3  23        0.75        7.99      8.02 o 
   3   3  23       13.32       27.50      8.30 o 
   4   3  23       26.22       23.83      8.61 o 
   5   3  23        5.25        2.84      9.01 o 
   6   3  23       41.79       28.11     10.25 o 
  -6   4  23       62.00       61.77     21.02 o 
  -5   4  23       88.85       62.12     12.56 o 
  -4   4  23       62.70       72.79     10.33 o 
  -3   4  23      168.59      155.53     10.85 o 
  -2   4  23        0.83        3.81      8.49 o 
  -1   4  23       45.89       44.18      8.17 o 
   0   4  23      149.58      130.37      9.40 o 
   1   4  23       49.10       54.14      8.68 o 
   2   4  23      146.70      159.53     10.36 o 
   3   4  23        6.97       16.95      8.85 o 
   4   4  23       16.31        8.97      8.71 o 
   5   4  23       27.46       19.81      9.76 o 
   6   4  23       44.74       44.93     12.88 o 
  -5   5  23       65.29      108.82     13.47 o 
  -4   5  23       18.55        2.17     10.46 o 
  -3   5  23      107.68       88.34      9.63 o 
  -2   5  23        0.30       11.25      8.09 o 
  -1   5  23       65.23       60.72      9.63 o 
   0   5  23        9.08       18.63      9.41 o 
   1   5  23        7.04       -4.84      9.35 o 
   2   5  23       94.42      108.40     10.68 o 
   3   5  23       42.74       45.36      9.74 o 
   4   5  23       60.55       54.98     13.46 o 
   5   5  23        1.59       -5.82      9.64 o 
  -5   6  23       73.05       99.82     33.79 o 
  -4   6  23        0.88        0.58     13.12 o 
  -3   6  23       85.00       81.76     10.42 o 
  -2   6  23       25.01       23.67      8.36 o 
  -1   6  23       38.37       48.11      9.60 o 
   0   6  23        2.23        0.79     10.50 o 
   1   6  23       42.37       50.43     11.11 o 
   2   6  23      295.25      304.84     16.11 o 
   3   6  23       75.97       63.97     12.01 o 
   4   6  23      176.73      193.91     12.85 o 
   5   6  23       79.30       91.66     17.48 o 
  -4   7  23      107.81      150.34     19.31 o 
  -3   7  23        7.55       15.10     10.54 o 
  -2   7  23        6.17       -6.68     10.97 o 
  -1   7  23      144.01      158.08     12.65 o 
   0   7  23      119.86      132.71     12.43 o 
   1   7  23        8.11       24.56     10.87 o 
   2   7  23       46.73       45.45     19.61 o 
   3   7  23       55.99       60.60     12.85 o 
   4   7  23       92.05       94.11     14.48 o 
  -3   8  23       20.28       17.90     14.73 o 
  -2   8  23        1.60       13.67     14.52 o 
  -1   8  23        1.38      -10.80     13.72 o 
   0   8  23       64.39       60.71     15.20 o 
   1   8  23       24.60       22.81     14.67 o 
   2   8  23      111.14      121.29     16.47 o 
   3   8  23       27.97       47.17     15.68 o 
  -1   9  23        0.01        4.49     25.83 o 
   0   9  23        3.38        0.67     14.86 o 
  -6   0  24       36.12       39.29     31.01 o 
  -5   0  24       77.84       90.90     27.66 o 
  -4   0  24        3.94        9.04     20.24 o 
  -3   0  24       49.58       57.70     13.23 o 
  -2   0  24        2.51        1.73     12.75 o 
  -1   0  24       15.01       39.89     12.46 o 
   0   0  24       86.63       92.68     12.86 o 
   1   0  24      125.31      112.55     13.42 o 
   2   0  24      509.72      510.67     24.55 o 
   3   0  24       88.80       99.20     13.50 o 
   4   0  24      186.22      174.66     16.57 o 
   5   0  24      360.14      330.12     19.31 o 
   6   0  24       93.72      120.46     20.20 o 
  -6   1  24       21.42       14.92     16.06 o 
  -5   1  24        5.30       14.18     11.19 o 
  -4   1  24       37.92       34.05     10.57 o 
  -3   1  24       12.76        7.62      8.83 o 
  -2   1  24       16.82       20.26      8.61 o 
  -1   1  24      171.27      154.38     10.04 o 
   0   1  24       21.41       22.69      8.50 o 
   1   1  24       39.29       45.16      8.60 o 
   2   1  24      258.50      257.95     11.62 o 
   3   1  24      138.42      121.63      9.40 o 
   4   1  24      571.30      596.06     16.86 o 
   5   1  24      189.59      191.52     12.38 o 
   6   1  24        3.19       -4.26     12.88 o 
  -6   2  24       45.19       20.56     21.34 o 
  -5   2  24       29.57       35.42     15.05 o 
  -4   2  24      151.10      150.13     13.18 o 
  -3   2  24        0.04       -1.75      8.57 o 
  -2   2  24       16.11       20.35      8.72 o 
  -1   2  24       41.70       45.13     10.52 o 
   0   2  24       30.26       13.92      6.72 o 
   1   2  24       18.84        6.83      7.65 o 
   2   2  24       41.30       35.96      8.64 o 
   3   2  24       32.94       21.08      9.02 o 
   4   2  24       18.26       12.62      9.88 o 
   5   2  24       28.43       22.36     10.26 o 
   6   2  24       12.91       18.30     11.58 o 
  -5   3  24       97.09      113.77     15.17 o 
  -4   3  24        2.77       12.32     10.51 o 
  -3   3  24        0.29       -0.84      9.48 o 
  -2   3  24      159.89      166.97     10.64 o 
  -1   3  24        5.09        4.98      8.52 o 
   0   3  24      176.59      179.90     10.28 o 
   1   3  24       18.58       16.28      8.57 o 
   2   3  24       14.00        6.31      8.52 o 
   3   3  24       68.42       74.68     13.27 o 
   4   3  24        2.77       20.72      9.91 o 
   5   3  24       68.28       47.75     13.81 o 
  -5   4  24       19.51        4.48     15.22 o 
  -4   4  24        1.25       10.88     12.12 o 
  -3   4  24      359.05      361.23     23.73 o 
  -2   4  24       94.64       99.04     10.53 o 
  -1   4  24        0.59        5.36      7.96 o 
   0   4  24       99.30      107.42      9.47 o 
   1   4  24        6.79       -3.19      8.30 o 
   2   4  24       52.66       45.71      9.42 o 
   3   4  24        0.87        5.97     10.72 o 
   4   4  24        2.53       -8.44     10.46 o 
   5   4  24       24.21       34.12     11.32 o 
  -4   5  24       24.30       59.71     14.17 o 
  -3   5  24      238.24      221.96     13.06 o 
  -2   5  24       37.02       44.30     10.20 o 
  -1   5  24      491.81      486.96     25.36 o 
   0   5  24      102.36      125.58     11.46 o 
   1   5  24       25.53       12.24     10.07 o 
   2   5  24      186.49      185.38     12.87 o 
   3   5  24       79.08       65.06     14.50 o 
   4   5  24      218.47      230.95     18.63 o 
  -4   6  24       12.02        6.92     17.84 o 
  -3   6  24        0.54       11.58     11.59 o 
  -2   6  24      153.91      163.70     14.63 o 
  -1   6  24      105.50      131.95     13.01 o 
   0   6  24        0.13        0.13     11.25 o 
   1   6  24        1.03       14.99     12.43 o 
   2   6  24       18.97       15.29     12.34 o 
   3   6  24       76.90       82.17     15.79 o 
   4   6  24       61.77       64.53     16.01 o 
  -3   7  24        1.17        9.50     13.28 o 
  -2   7  24        5.63        0.04     12.43 o 
  -1   7  24       10.79        0.72     12.52 o 
   0   7  24       18.90       -3.01     14.26 o 
   1   7  24       92.16      112.96     16.16 o 
   2   7  24       10.34        6.45     14.55 o 
   3   7  24        4.46       -7.48     17.14 o 
   0   8  24        0.28       -6.77     14.42 o 
  -5   1  25        8.75      -10.40     17.33 o 
  -4   1  25        8.01       10.61     10.60 o 
  -3   1  25       55.19       72.94     11.45 o 
  -2   1  25        5.08        1.83     10.22 o 
  -1   1  25        2.27       17.49     10.22 o 
   0   1  25      200.02      195.80     11.68 o 
   1   1  25       38.53       32.91     10.87 o 
   2   1  25        8.23       -0.64     10.65 o 
   3   1  25      252.12      247.29     12.98 o 
   4   1  25       71.63       52.01     10.73 o 
   5   1  25        1.04       10.37     12.95 o 
  -5   2  25       55.53       59.83     21.62 o 
  -4   2  25       17.44       14.76     11.73 o 
  -3   2  25       51.63       46.78     11.04 o 
  -2   2  25      432.55      433.43     22.62 o 
  -1   2  25       22.55       21.97      8.24 o 
   0   2  25       19.92       19.45      9.40 o 
   1   2  25       84.62       85.31     10.78 o 
   2   2  25       54.74       48.56     11.51 o 
   3   2  25       76.67       75.06     10.82 o 
   4   2  25      170.82      162.38     13.32 o 
   5   2  25       10.77       11.44     17.51 o 
  -4   3  25       77.60       80.85     16.11 o 
  -3   3  25       19.85       28.78     10.93 o 
  -2   3  25       30.55       27.76     10.76 o 
  -1   3  25        2.93      -10.27     10.27 o 
   0   3  25        4.24        9.38     10.08 o 
   1   3  25      107.56       88.41     11.20 o 
   2   3  25       11.85       16.62     10.22 o 
   3   3  25        1.25        0.84     10.99 o 
   4   3  25      152.93      148.78     13.14 o 
  -4   4  25       71.28       55.79     16.14 o 
  -3   4  25       76.38       92.77     12.66 o 
  -2   4  25       18.50        4.93     10.68 o 
  -1   4  25       45.08       53.57     14.02 o 
   0   4  25        4.54        2.38     10.09 o 
   1   4  25       95.31      103.36     14.20 o 
   2   4  25        0.67       -9.47     10.03 o 
   3   4  25        0.56       -1.87     13.88 o 
   4   4  25        1.57        7.44     12.28 o 
  -3   5  25       33.86       43.08     13.94 o 
  -2   5  25        8.59       16.06     16.03 o 
  -1   5  25       30.04       48.73     12.02 o 
   0   5  25       11.21       -9.49     14.55 o 
   1   5  25       15.49       21.80     11.37 o 
   2   5  25        8.72      -12.36     12.36 o 
   3   5  25        1.44       -2.31     14.35 o 
  -2   6  25        7.24       19.08     12.88 o 
  -1   6  25      162.55      164.88     17.20 o 
   0   6  25       19.14        7.29     16.34 o 
   1   6  25      124.78      116.92     20.32 o 
   2   6  25       82.18       91.36     16.27 o 
  -4   0  26        4.42        2.41     18.15 o 
  -3   0  26        6.41       -0.96     29.46 o 
  -2   0  26        2.89        8.76     15.19 o 
  -1   0  26       25.67       33.15     15.54 o 
   0   0  26        0.36       -9.58     22.75 o 
   1   0  26        1.12        5.85     18.65 o 
   2   0  26      220.89      221.78     17.90 o 
   3   0  26      151.83      126.05     16.85 o 
   4   0  26      123.44      115.49     21.73 o 
  -4   1  26        0.62        8.07     14.60 o 
  -3   1  26      145.30      144.06     14.88 o 
  -2   1  26        5.91       -0.22     10.64 o 
  -1   1  26       37.89       39.84     11.02 o 
   0   1  26      157.13      146.10     13.57 o 
   1   1  26       57.94       54.46     13.32 o 
   2   1  26       81.49       81.06     12.29 o 
   3   1  26       14.99       10.58     10.41 o 
   4   1  26        2.26        5.04     14.63 o 
  -3   2  26        0.03       -6.60     12.37 o 
  -2   2  26       26.33       30.73     10.77 o 
  -1   2  26        3.58       -3.73      7.38 o 
   0   2  26       14.96        9.31     10.59 o 
   1   2  26       39.14       33.30     10.57 o 
   2   2  26       15.55       23.92     11.44 o 
   3   2  26       18.71       10.78     12.97 o 
  -3   3  26        9.28        8.71     13.27 o 
  -2   3  26        4.39       19.98     11.91 o 
  -1   3  26        2.12      -11.12     11.12 o 
   0   3  26       39.50       35.21     10.94 o 
   1   3  26      109.24      107.67     11.79 o 
   2   3  26       24.69       16.11     12.87 o 
   3   3  26        9.99        0.26     12.91 o 
  -2   4  26       19.39       27.54     12.24 o 
  -1   4  26        6.74        2.15     11.34 o 
   0   4  26        0.23      -11.81     11.81 o 
   1   4  26       36.57       23.56     11.80 o 
   2   4  26      100.33      103.00     14.03 o 
  -1   5  26      166.04      196.90     21.97 o 
   0   5  26      131.63      132.66     22.18 o 
   1   5  26        2.22      -19.58     19.58 o 
  -2   1  27        2.27       13.00     16.19 o 
  -1   1  27       14.41        8.12     12.05 o 
   0   1  27        1.43        0.91     11.88 o 
   1   1  27       16.79       19.10     13.36 o 
   2   1  27       61.17       69.53     17.15 o 
  -1   2  27       52.58       21.29      8.70 o 
   0   2  27       28.89       40.91     13.84 o 
   1   2  27       51.01       45.58     13.91 o 
                                                 
